# Supplementary material for: N 1,N 2-Bis­(2,6-di­methyl­phen­yl)-N 1-hydroxyformamidine N,N′-bis­(2,6-dimethyl­phen­yl)-N-oxidoformamidinium dichloro­methane solvate
Source: Acta Crystallogr Sect E Struct Rep Online. 2009 Sep 19;65(Pt 10):o2485. doi: 10.1107/S1600536809036708 (PMC2970452; doi:10.1107/S1600536809036708)
Supplement: Supplementary file 1 [file e-65-o2485-sup1.cif]

##############################################################################
###                                                                        ###
###        Electronic paper (Acta Crystallographica Section E)             ###
###                                                                        ###
##############################################################################
#                                                                            #
# This CIF contains the data in a paper accepted for publication in Acta     #
# Crystallographica Section E. It conforms to the requirements of Notes      #
# for Authors for Section E, and has been peer reviewed under the auspices   #
# of the IUCr Commission on Journals.                                        #
#                                                                            #
# Full details of the Crystallographic Information File format               #
# are given in the paper "The Crystallographic Information File (CIF):       #
# a New Standard Archive File for Crystallography" by S. R. Hall, F. H.      #
# Allen and I. D. Brown [Acta Cryst. (1991), A47, 655-685].                  #
#                                                                            #
# The current version of the core CIF dictionary is obtainable from          #
# ftp://ftp.iucr.org/pub/cif_core.dic. The current version number is 2.4.    #
#                                                                            #
# Software is freely available for graphical display of the structure(s) in  #
# this CIF.  For information consult the CIF home page http://www.iucr.org/  #
# cif/home.html                                                              #
#                                                                            #
# This file may be used for bona fide research purposes within the           #
# scientific community so long as proper attribution is given to the journal # 
# article from which it was obtained.                                        #
#                                                                            #
##############################################################################
                                             
data_I
_audit_creation_method     SHELXL-97
_chemical_name_systematic
;
<i>N</i>^1^,<i>N</i>^2^-Bis(2,6-dimethylphenyl)-<i>N</i>^1^-hydroxyformamidine
<i>N</i>,<i>N</i>'-bis(2,6-dimethylphenyl)-<i>N</i>-oxidoformamidinium
dichloromethane solvate
;
_chemical_name_common     ?
_chemical_formula_moiety     '2(C17 H20 N2 O), C H2 Cl2'
_chemical_formula_sum     'C35 H42 Cl2 N4 O2'
_chemical_formula_iupac     '2C17 H20 N2 O , C H2 Cl2'
_chemical_formula_weight     621.63
_chemical_melting_point     ?
_symmetry_cell_setting     orthorhombic
_symmetry_space_group_name_H-M     Pna21
_symmetry_space_group_name_hall     'P 2c -2n'
loop_
    _symmetry_equiv_pos_as_xyz
    'x, y, z'
    '-x, -y, z+1/2'
    'x+1/2, -y+1/2, z'
    '-x+1/2, y+1/2, z+1/2'
_cell_length_a     16.360(5)
_cell_length_b     18.137(6)
_cell_length_c     11.421(4)
_cell_angle_alpha     90
_cell_angle_beta     90
_cell_angle_gamma     90
_cell_volume     3388.6(18)
_cell_formula_units_Z     4
_cell_measurement_reflns_used     6035
_cell_measurement_theta_min     2.25
_cell_measurement_theta_max     19.68
_cell_measurement_temperature     200
_exptl_crystal_description     'Needle'
_exptl_crystal_colour     'Colorless'
_exptl_crystal_size_max     0.18
_exptl_crystal_size_mid     0.09
_exptl_crystal_size_min     0.05
_exptl_crystal_density_diffrn     1.218
_exptl_crystal_density_meas     ?
_exptl_crystal_density_method     'not measured'
_exptl_crystal_F_000     1320
_exptl_absorpt_coefficient_mu     0.228
_exptl_absorpt_correction_Type     multi-scan
_exptl_absorpt_process_details     '(SADABS; Bruker, 2009)'
_exptl_absorpt_correction_T_min     0.8062
_exptl_absorpt_correction_T_max     0.9887
_exptl_special_details
;
X-ray crystallographic data for <b>1</b> were collected from a single-crystal
sample, which was mounted on a loop fiber. Data were collected using a Bruker
smart diffractometer equiped with an <i>APEX</i> II CCD Detector, a graphite
monochromator. The crystal-to-detector distance was 5.0 cm, and the data
collection was carried out in 512 <i>x</i> 512 pixel mode. The initial
unit-cell parameters were determined by a least-squares fit of the angular
setting of strong reflections, collected by a 10.0 degree scan in 33 frames
over four different parts of the reciprocal space (132 frames total).
;
_diffrn_ambient_temperature     200
_diffrn_radiation_type     MoK\a
_diffrn_radiation_wavelength     0.71073
_diffrn_radiation_source     'X-ray sealed tube'
_diffrn_radiation_monochromator     'Graphite'
_diffrn_measurement_device_type     'Bruker APEXII'
_diffrn_measurement_method     '\w'
_diffrn_detector_area_resol_mean     8.3
_diffrn_reflns_number     59541
_diffrn_reflns_av_R_equivalents     0.082
_diffrn_reflns_av_sigmaI/netI     0.0446
_diffrn_reflns_theta_min     1.68
_diffrn_reflns_theta_max     25.39
_diffrn_reflns_theta_full     25.39
_diffrn_measured_fraction_theta_max     0.999
_diffrn_measured_fraction_theta_full     0.999
_diffrn_reflns_limit_h_min     -19
_diffrn_reflns_limit_h_max     19
_diffrn_reflns_limit_k_min     -21
_diffrn_reflns_limit_k_max     21
_diffrn_reflns_limit_l_min     -13
_diffrn_reflns_limit_l_max     13
_refine_special_details
;
Refinement of <i>F</i>^2^ against ALL reflections. The weighted <i>R</i>-factor
<i>wR</i> and goodness of fit <i>S</i> are based on <i>F</i>^2^, conventional
<i>R</i>-factors <i>R</i> are based on <i>F</i>, with <i>F</i> set to zero for
negative <i>F</i>^2^. The threshold expression of <i>F</i>^2^ >
\s(<i>F</i>^2^) is used only for calculating <i>R</i>-factors(gt) <i>etc</i>.
and is not relevant to the choice of reflections for refinement.
<i>R</i>-factors based on <i>F</i>^2^ are statistically about twice as large
as those based on <i>F</i>, and <i>R</i>- factors based on ALL data will be
even larger.
;
_reflns_number_total     6211
_reflns_number_gt     4233
_reflns_threshold_expression     'I>2\s(I)'
_refine_ls_structure_factor_coef     Fsqd
_refine_ls_matrix_type     full
_refine_ls_R_factor_all     0.0809
_refine_ls_R_factor_gt     0.0485
_refine_ls_wR_factor_gt     0.1173
_refine_ls_wR_factor_ref     0.1356
_refine_ls_goodness_of_fit_ref     1.026
_refine_ls_restrained_S_all     1.026
_refine_ls_number_reflns     6211
_refine_ls_number_parameters     405
_refine_ls_number_restraints     1
_refine_ls_hydrogen_treatment     mixed
_refine_ls_weighting_scheme     calc
_refine_ls_weighting_details
         'calc w=1/[\s^2^(Fo^2^)+(0.0670P)^2^+0.3477P] where P=(Fo^2^+2Fc^2^)/3'
_atom_sites_solution_hydrogens     geom
_atom_sites_solution_primary     direct
_atom_sites_solution_secondary     difmap
_refine_ls_shift/su_max     0.000
_refine_ls_shift/su_mean     0.000
_refine_diff_density_max     0.242
_refine_diff_density_min     -0.339
_refine_ls_extinction_method     none
_refine_ls_extinction_coef     ?
_refine_ls_abs_structure_details     'Flack (1983), 2931 Friedel Pairs'
_refine_ls_abs_structure_Flack     0.06(9)
loop_
    _atom_type_symbol
    _atom_type_description
    _atom_type_scat_dispersion_real
    _atom_type_scat_dispersion_imag
    _atom_type_scat_source
    'C' 'C' 0.0033 0.0016
                         'International Tables Vol C Tables 4.2.6.8 and 6.1.1.4'
    'H' 'H' 0.0000 0.0000
                         'International Tables Vol C Tables 4.2.6.8 and 6.1.1.4'
    'N' 'N' 0.0061 0.0033
                         'International Tables Vol C Tables 4.2.6.8 and 6.1.1.4'
    'O' 'O' 0.0106 0.0060
                         'International Tables Vol C Tables 4.2.6.8 and 6.1.1.4'
    'Cl' 'Cl' 0.1484 0.1585
                         'International Tables Vol C Tables 4.2.6.8 and 6.1.1.4'
_computing_data_collection     'APEX2 (Bruker, 2009)'
_computing_cell_refinement     'SAINT (Bruker, 2009)'
_computing_data_reduction     'SAINT (Bruker, 2009)'
_computing_structure_solution
;
SHELXS97 (Sheldrick, 2008) and PLATON (Spek, 2009)
;
_computing_structure_refinement     'SHELXL97 (Sheldrick, 2008)'
_computing_molecular_graphics     'SHELXTL (Sheldrick, 2008)'
_computing_publication_material     'UdMX (Maris, 2004)'
loop_
    _atom_site_type_symbol
    _atom_site_label
    _atom_site_fract_x
    _atom_site_fract_y
    _atom_site_fract_z
    _atom_site_U_iso_or_equiv
    _atom_site_adp_type
    _atom_site_calc_flag
    _atom_site_refinement_flags
    _atom_site_occupancy
    _atom_site_disorder_assembly
    _atom_site_disorder_group
    Cl Cl1 0.79719(8) 0.13777(9) 0.47507(13) 0.1095(5) Uani d . 1 . .
    Cl Cl2 0.62760(8) 0.15036(11) 0.53563(14) 0.1307(7) Uani d . 1 . .
    O O1 0.66822(11) 0.09653(12) 0.9961(2) 0.0514(6) Uani d . 1 . .
    O O2 0.62942(12) 0.16297(13) 0.1805(2) 0.0495(6) Uani d . 1 . .
    N N1 0.74883(14) 0.10368(14) 0.9705(2) 0.0421(6) Uani d . 1 . .
    N N2 0.73452(18) 0.22848(14) 0.9479(2) 0.0426(6) Uani d . 1 . .
    N N3 0.54544(14) 0.17397(14) 0.1661(2) 0.0430(6) Uani d . 1 . .
    N N4 0.56736(14) 0.25572(13) 0.0124(2) 0.0406(6) Uani d . 1 . .
    C C1 0.77938(18) 0.16788(18) 0.9475(3) 0.0428(7) Uani d . 1 . .
    H H1A 0.8360 0.1716 0.9298 0.051 Uiso calc R 1 . .
    C C2 0.52018(18) 0.22085(17) 0.0842(3) 0.0400(7) Uani d . 1 . .
    H H2A 0.4630 0.2293 0.0780 0.048 Uiso calc R 1 . .
    C C11 0.79546(18) 0.03579(17) 0.9723(3) 0.0460(8) Uani d . 1 . .
    C C12 0.8263(2) 0.01206(19) 1.0789(3) 0.0545(9) Uani d . 1 . .
    C C13 0.8652(2) -0.0568(2) 1.0819(4) 0.0694(11) Uani d . 1 . .
    H H13 0.8860 -0.0753 1.1538 0.083 Uiso calc R 1 . .
    C C14 0.8734(2) -0.0968(2) 0.9828(5) 0.0807(13) Uani d . 1 . .
    H H14 0.9015 -0.1426 0.9862 0.097 Uiso calc R 1 . .
    C C15 0.8425(2) -0.0736(2) 0.8775(5) 0.0732(12) Uani d . 1 . .
    H H15 0.8488 -0.1038 0.8101 0.088 Uiso calc R 1 . .
    C C16 0.80118(19) -0.0047(2) 0.8679(3) 0.0569(9) Uani d . 1 . .
    C C17 0.8183(3) 0.0565(2) 1.1877(4) 0.0713(11) Uani d . 1 . .
    H H17A 0.8334 0.0263 1.2554 0.107 Uiso calc R 1 . .
    H H17B 0.7616 0.0732 1.1962 0.107 Uiso calc R 1 . .
    H H17C 0.8545 0.0995 1.1832 0.107 Uiso calc R 1 . .
    C C18 0.7663(3) 0.0240(3) 0.7564(4) 0.0731(12) Uani d . 1 . .
    H H18A 0.7066 0.0258 0.7625 0.110 Uiso calc R 1 . .
    H H18B 0.7819 -0.0087 0.6918 0.110 Uiso calc R 1 . .
    H H18C 0.7875 0.0737 0.7416 0.110 Uiso calc R 1 . .
    C C21 0.76902(17) 0.30074(17) 0.9323(3) 0.0425(7) Uani d . 1 . .
    C C22 0.7740(2) 0.33000(19) 0.8192(3) 0.0492(8) Uani d . 1 . .
    C C23 0.8056(2) 0.4009(2) 0.8066(4) 0.0630(10) Uani d . 1 . .
    H H23 0.8094 0.4220 0.7307 0.076 Uiso calc R 1 . .
    C C24 0.8311(2) 0.4405(2) 0.9018(4) 0.0659(11) Uani d . 1 . .
    H H24 0.8525 0.4887 0.8913 0.079 Uiso calc R 1 . .
    C C25 0.8260(2) 0.4108(2) 1.0132(4) 0.0628(10) Uani d . 1 . .
    H H25 0.8445 0.4387 1.0784 0.075 Uiso calc R 1 . .
    C C26 0.79364(18) 0.33988(19) 1.0309(3) 0.0490(8) Uani d . 1 . .
    C C27 0.7843(2) 0.3081(2) 1.1515(3) 0.0620(10) Uani d . 1 . .
    H H27A 0.7271 0.2944 1.1644 0.093 Uiso calc R 1 . .
    H H27B 0.8008 0.3450 1.2097 0.093 Uiso calc R 1 . .
    H H27C 0.8190 0.2643 1.1591 0.093 Uiso calc R 1 . .
    C C28 0.7459(3) 0.2863(2) 0.7147(3) 0.0675(11) Uani d . 1 . .
    H H28A 0.6874 0.2757 0.7220 0.101 Uiso calc R 1 . .
    H H28B 0.7764 0.2398 0.7109 0.101 Uiso calc R 1 . .
    H H28C 0.7557 0.3147 0.6431 0.101 Uiso calc R 1 . .
    C C31 0.49473(18) 0.14566(18) 0.2579(3) 0.0412(7) Uani d . 1 . .
    C C32 0.48195(19) 0.06980(19) 0.2632(3) 0.0474(8) Uani d . 1 . .
    C C33 0.4336(2) 0.0424(2) 0.3538(3) 0.0583(9) Uani d . 1 . .
    H H33 0.4246 -0.0092 0.3602 0.070 Uiso calc R 1 . .
    C C34 0.3988(2) 0.0896(2) 0.4340(3) 0.0636(11) Uani d . 1 . .
    H H34 0.3651 0.0703 0.4944 0.076 Uiso calc R 1 . .
    C C35 0.4122(2) 0.1640(2) 0.4277(3) 0.0577(9) Uani d . 1 . .
    H H35 0.3874 0.1956 0.4837 0.069 Uiso calc R 1 . .
    C C36 0.46178(18) 0.19438(19) 0.3404(3) 0.0471(8) Uani d . 1 . .
    C C37 0.5179(2) 0.0186(2) 0.1726(3) 0.0598(9) Uani d . 1 . .
    H H37A 0.5031 0.0359 0.0941 0.090 Uiso calc R 1 . .
    H H37B 0.4965 -0.0313 0.1845 0.090 Uiso calc R 1 . .
    H H37C 0.5776 0.0180 0.1804 0.090 Uiso calc R 1 . .
    C C38 0.4799(2) 0.2753(2) 0.3355(4) 0.0643(10) Uani d . 1 . .
    H H38A 0.5372 0.2827 0.3136 0.096 Uiso calc R 1 . .
    H H38B 0.4698 0.2974 0.4125 0.096 Uiso calc R 1 . .
    H H38C 0.4444 0.2987 0.2772 0.096 Uiso calc R 1 . .
    C C41 0.52944(17) 0.29863(17) -0.0770(3) 0.0413(7) Uani d . 1 . .
    C C42 0.52622(19) 0.37486(18) -0.0640(3) 0.0512(8) Uani d . 1 . .
    C C43 0.4916(2) 0.4163(2) -0.1540(4) 0.0669(11) Uani d . 1 . .
    H H43 0.4888 0.4685 -0.1467 0.080 Uiso calc R 1 . .
    C C44 0.4614(2) 0.3830(3) -0.2536(4) 0.0706(12) Uani d . 1 . .
    H H44 0.4372 0.4118 -0.3138 0.085 Uiso calc R 1 . .
    C C45 0.4664(2) 0.3084(3) -0.2652(3) 0.0622(11) Uani d . 1 . .
    H H45 0.4461 0.2858 -0.3344 0.075 Uiso calc R 1 . .
    C C46 0.50072(19) 0.26419(19) -0.1777(3) 0.0469(8) Uani d . 1 . .
    C C47 0.5609(3) 0.4121(2) 0.0424(4) 0.0740(11) Uani d . 1 . .
    H H47A 0.5311 0.3956 0.1121 0.111 Uiso calc R 1 . .
    H H47B 0.5554 0.4656 0.0342 0.111 Uiso calc R 1 . .
    H H47C 0.6188 0.3992 0.0504 0.111 Uiso calc R 1 . .
    C C48 0.5076(3) 0.1818(2) -0.1925(4) 0.0653(10) Uani d . 1 . .
    H H48A 0.5641 0.1664 -0.1780 0.098 Uiso calc R 1 . .
    H H48B 0.4918 0.1682 -0.2725 0.098 Uiso calc R 1 . .
    H H48C 0.4712 0.1572 -0.1366 0.098 Uiso calc R 1 . .
    C C51 0.7056(4) 0.1803(4) 0.4413(4) 0.117(2) Uani d . 1 . .
    H H51A 0.6905 0.1688 0.3593 0.140 Uiso calc R 1 . .
    H H51B 0.7119 0.2344 0.4482 0.140 Uiso calc R 1 . .
    H H1 0.688(2) 0.229(2) 0.962(4) 0.064(12) Uiso d . 1 . .
    H H2 0.653(2) 0.138(2) 0.105(4) 0.070(11) Uiso d . 1 . .
loop_
    _atom_site_aniso_label
    _atom_site_aniso_U_11
    _atom_site_aniso_U_22
    _atom_site_aniso_U_33
    _atom_site_aniso_U_12
    _atom_site_aniso_U_13
    _atom_site_aniso_U_23
    Cl1 0.0820(8) 0.1623(13) 0.0843(8) -0.0148(8) 0.0124(7) -0.0280(9)
    Cl2 0.0660(7) 0.233(2) 0.0930(9) -0.0111(9) -0.0010(7) -0.0328(11)
    O1 0.0329(11) 0.0577(14) 0.0635(15) -0.0010(9) 0.0056(10) -0.0061(12)
    O2 0.0333(11) 0.0671(15) 0.0482(14) 0.0041(10) -0.0009(10) 0.0057(12)
    N1 0.0339(13) 0.0450(16) 0.0474(16) 0.0014(12) 0.0002(11) -0.0052(13)
    N2 0.0332(14) 0.0484(17) 0.0462(16) 0.0004(13) 0.0021(12) 0.0020(12)
    N3 0.0324(13) 0.0541(16) 0.0425(15) 0.0037(11) 0.0029(11) 0.0073(13)
    N4 0.0325(12) 0.0496(15) 0.0399(15) 0.0042(11) 0.0018(11) 0.0035(13)
    C1 0.0360(15) 0.0491(19) 0.0434(19) 0.0038(15) -0.0012(14) -0.0071(15)
    C2 0.0333(15) 0.0434(18) 0.0432(18) 0.0052(14) -0.0014(13) -0.0004(15)
    C11 0.0365(15) 0.0438(19) 0.058(2) 0.0020(13) 0.0077(15) -0.0050(17)
    C12 0.0479(19) 0.051(2) 0.065(2) 0.0089(16) -0.0008(17) -0.0021(18)
    C13 0.059(2) 0.061(3) 0.089(3) 0.0135(19) 0.002(2) 0.004(2)
    C14 0.064(3) 0.065(3) 0.113(4) 0.015(2) 0.015(3) -0.004(3)
    C15 0.062(2) 0.061(3) 0.096(3) -0.006(2) 0.021(2) -0.036(3)
    C16 0.0474(18) 0.061(2) 0.062(2) -0.0074(17) 0.0105(18) -0.022(2)
    C17 0.085(3) 0.069(3) 0.060(3) 0.008(2) -0.015(2) -0.007(2)
    C18 0.064(2) 0.098(3) 0.058(3) -0.010(2) 0.005(2) -0.027(2)
    C21 0.0327(15) 0.0456(18) 0.049(2) 0.0018(14) -0.0019(14) -0.0080(16)
    C22 0.0483(18) 0.046(2) 0.053(2) -0.0005(16) 0.0012(16) 0.0014(17)
    C23 0.066(2) 0.055(2) 0.068(3) -0.0045(19) 0.009(2) 0.005(2)
    C24 0.064(2) 0.048(2) 0.086(3) -0.0095(18) 0.007(2) -0.005(2)
    C25 0.050(2) 0.061(2) 0.078(3) -0.0065(17) -0.0006(19) -0.025(2)
    C26 0.0363(16) 0.063(2) 0.048(2) 0.0008(15) 0.0034(15) -0.0074(18)
    C27 0.051(2) 0.084(3) 0.051(2) -0.0011(19) -0.0030(17) -0.012(2)
    C28 0.084(3) 0.070(3) 0.049(2) -0.009(2) -0.0037(19) 0.0017(19)
    C31 0.0339(15) 0.057(2) 0.0327(16) 0.0000(14) -0.0027(13) 0.0086(15)
    C32 0.0471(19) 0.056(2) 0.0391(19) 0.0010(15) -0.0064(15) 0.0115(16)
    C33 0.058(2) 0.065(2) 0.052(2) -0.0081(18) -0.0047(19) 0.019(2)
    C34 0.052(2) 0.094(3) 0.045(2) -0.014(2) 0.0003(17) 0.026(2)
    C35 0.0485(18) 0.085(3) 0.0396(19) -0.0058(19) 0.0024(16) -0.0015(19)
    C36 0.0417(16) 0.059(2) 0.0405(19) -0.0029(15) -0.0019(15) -0.0061(16)
    C37 0.071(2) 0.052(2) 0.057(2) 0.0046(18) -0.0014(19) 0.0001(18)
    C38 0.060(2) 0.069(3) 0.064(2) -0.0091(19) 0.0111(19) -0.018(2)
    C41 0.0299(14) 0.0482(19) 0.0458(19) 0.0032(13) 0.0050(13) 0.0102(15)
    C42 0.0420(16) 0.049(2) 0.062(2) 0.0033(15) 0.0008(17) 0.0049(18)
    C43 0.052(2) 0.056(2) 0.093(3) 0.0073(18) 0.006(2) 0.021(2)
    C44 0.052(2) 0.088(3) 0.071(3) 0.007(2) -0.001(2) 0.037(3)
    C45 0.049(2) 0.093(3) 0.044(2) -0.001(2) 0.0002(16) 0.018(2)
    C46 0.0398(16) 0.059(2) 0.0422(19) 0.0007(16) -0.0011(14) 0.0013(17)
    C47 0.081(3) 0.053(2) 0.088(3) -0.002(2) -0.006(2) -0.010(2)
    C48 0.069(2) 0.069(3) 0.057(2) -0.006(2) -0.0015(19) -0.009(2)
    C51 0.145(5) 0.148(5) 0.058(3) 0.027(4) -0.028(3) -0.011(3)
_geom_special_details
;
All e.s.d.'s (except the e.s.d. in the dihedral angle between two l.s. planes)
are estimated using the full covariance matrix. The cell e.s.d.'s are taken
into account individually in the estimation of e.s.d.'s in distances, angles
and torsion angles; correlations between e.s.d.'s in cell parameters are only
used when they are defined by crystal symmetry. An approximate (isotropic)
treatment of cell e.s.d.'s is used for estimating e.s.d.'s involving l.s.
planes.
;
loop_
    _geom_bond_atom_site_label_1
    _geom_bond_atom_site_label_2
    _geom_bond_site_symmetry_1
    _geom_bond_site_symmetry_2
    _geom_bond_distance
    _geom_bond_publ_flag
    Cl1 C51 . . 1.729(6) N
    Cl2 C51 . . 1.756(7) N
    O1 N1 . . 1.357(3) Y
    O2 N3 . . 1.398(3) Y
    O2 H2 . . 1.05(4) ?
    N1 C1 . . 1.294(4) Y
    N1 C11 . . 1.449(4) N
    N2 C1 . . 1.322(4) Y
    N2 C21 . . 1.438(4) N
    N2 H1 . . 0.77(4) ?
    N3 C2 . . 1.330(4) Y
    N3 C31 . . 1.433(4) N
    N4 C2 . . 1.291(4) Y
    N4 C41 . . 1.426(4) N
    C1 H1a . . 0.95 ?
    C2 H2a . . 0.95 ?
    C11 C12 . . 1.387(5) N
    C11 C16 . . 1.403(5) N
    C12 C13 . . 1.402(5) N
    C12 C17 . . 1.487(5) N
    C13 C14 . . 1.351(6) N
    C13 H13 . . 0.95 ?
    C14 C15 . . 1.370(7) N
    C14 H14 . . 0.95 ?
    C15 C16 . . 1.426(6) N
    C15 H15 . . 0.95 ?
    C16 C18 . . 1.488(6) N
    C17 H17a . . 0.98 ?
    C17 H17b . . 0.98 ?
    C17 H17c . . 0.98 ?
    C18 H18a . . 0.98 ?
    C18 H18b . . 0.98 ?
    C18 H18c . . 0.98 ?
    C21 C26 . . 1.391(5) N
    C21 C22 . . 1.399(5) N
    C22 C23 . . 1.393(5) N
    C22 C28 . . 1.504(5) N
    C23 C24 . . 1.369(6) N
    C23 H23 . . 0.95 ?
    C24 C25 . . 1.383(6) N
    C24 H24 . . 0.95 ?
    C25 C26 . . 1.406(5) N
    C25 H25 . . 0.95 ?
    C26 C27 . . 1.500(5) N
    C27 H27a . . 0.98 ?
    C27 H27b . . 0.98 ?
    C27 H27c . . 0.98 ?
    C28 H28a . . 0.98 ?
    C28 H28b . . 0.98 ?
    C28 H28c . . 0.98 ?
    C31 C32 . . 1.393(5) N
    C31 C36 . . 1.400(5) N
    C32 C33 . . 1.394(5) N
    C32 C37 . . 1.510(5) N
    C33 C34 . . 1.377(5) N
    C33 H33 . . 0.95 ?
    C34 C35 . . 1.369(5) N
    C34 H34 . . 0.95 ?
    C35 C36 . . 1.398(5) N
    C35 H35 . . 0.95 ?
    C36 C38 . . 1.498(5) N
    C37 H37a . . 0.98 ?
    C37 H37b . . 0.98 ?
    C37 H37c . . 0.98 ?
    C38 H38a . . 0.98 ?
    C38 H38b . . 0.98 ?
    C38 H38c . . 0.98 ?
    C41 C46 . . 1.391(4) N
    C41 C42 . . 1.391(4) N
    C42 C43 . . 1.394(5) N
    C42 C47 . . 1.502(5) N
    C43 C44 . . 1.380(6) N
    C43 H43 . . 0.95 ?
    C44 C45 . . 1.361(6) N
    C44 H44 . . 0.95 ?
    C45 C46 . . 1.399(5) N
    C45 H45 . . 0.95 ?
    C46 C48 . . 1.508(5) N
    C47 H47a . . 0.98 ?
    C47 H47b . . 0.98 ?
    C47 H47c . . 0.98 ?
    C48 H48a . . 0.98 ?
    C48 H48b . . 0.98 ?
    C48 H48c . . 0.98 ?
    C51 H51a . . 0.99 ?
    C51 H51b . . 0.99 ?
loop_
    _geom_angle_atom_site_label_1
    _geom_angle_atom_site_label_2
    _geom_angle_atom_site_label_3
    _geom_angle_site_symmetry_1
    _geom_angle_site_symmetry_2
    _geom_angle_site_symmetry_3
    _geom_angle
    _geom_angle_publ_flag
    N3 O2 H2 . . . 109(2) ?
    C1 N1 O1 . . . 120.3(2) Y
    C1 N1 C11 . . . 124.4(2) N
    O1 N1 C11 . . . 115.3(2) N
    C1 N2 C21 . . . 122.7(3) N
    C1 N2 H1 . . . 123(3) ?
    C21 N2 H1 . . . 114(3) ?
    C2 N3 O2 . . . 118.6(2) Y
    C2 N3 C31 . . . 124.4(2) N
    O2 N3 C31 . . . 115.6(2) N
    C2 N4 C41 . . . 117.5(2) N
    N1 C1 N2 . . . 122.2(3) Y
    N1 C1 H1A . . . 118.9 ?
    N2 C1 H1A . . . 118.9 ?
    N4 C2 N3 . . . 125.0(3) Y
    N4 C2 H2A . . . 117.5 ?
    N3 C2 H2A . . . 117.5 ?
    C12 C11 C16 . . . 124.1(3) N
    C12 C11 N1 . . . 117.9(3) N
    C16 C11 N1 . . . 117.9(3) N
    C11 C12 C13 . . . 117.6(3) N
    C11 C12 C17 . . . 122.2(3) N
    C13 C12 C17 . . . 120.2(4) N
    C14 C13 C12 . . . 120.2(4) N
    C14 C13 H13 . . . 119.9 ?
    C12 C13 H13 . . . 119.9 ?
    C13 C14 C15 . . . 122.2(4) N
    C13 C14 H14 . . . 118.9 ?
    C15 C14 H14 . . . 118.9 ?
    C14 C15 C16 . . . 120.8(4) N
    C14 C15 H15 . . . 119.6 ?
    C16 C15 H15 . . . 119.6 ?
    C11 C16 C15 . . . 115.1(4) N
    C11 C16 C18 . . . 121.2(3) N
    C15 C16 C18 . . . 123.6(4) N
    C12 C17 H17A . . . 109.5 ?
    C12 C17 H17B . . . 109.5 ?
    H17A C17 H17B . . . 109.5 ?
    C12 C17 H17C . . . 109.5 ?
    H17A C17 H17C . . . 109.5 ?
    H17B C17 H17C . . . 109.5 ?
    C16 C18 H18A . . . 109.5 ?
    C16 C18 H18B . . . 109.5 ?
    H18A C18 H18B . . . 109.5 ?
    C16 C18 H18C . . . 109.5 ?
    H18A C18 H18C . . . 109.5 ?
    H18B C18 H18C . . . 109.5 ?
    C26 C21 C22 . . . 122.5(3) N
    C26 C21 N2 . . . 118.6(3) N
    C22 C21 N2 . . . 118.9(3) N
    C23 C22 C21 . . . 117.8(3) N
    C23 C22 C28 . . . 121.2(3) N
    C21 C22 C28 . . . 121.0(3) N
    C24 C23 C22 . . . 121.0(4) N
    C24 C23 H23 . . . 119.5 ?
    C22 C23 H23 . . . 119.5 ?
    C23 C24 C25 . . . 120.5(3) N
    C23 C24 H24 . . . 119.7 ?
    C25 C24 H24 . . . 119.7 ?
    C24 C25 C26 . . . 120.7(3) N
    C24 C25 H25 . . . 119.6 ?
    C26 C25 H25 . . . 119.6 ?
    C21 C26 C25 . . . 117.3(3) N
    C21 C26 C27 . . . 121.2(3) N
    C25 C26 C27 . . . 121.4(3) N
    C26 C27 H27A . . . 109.5 ?
    C26 C27 H27B . . . 109.5 ?
    H27A C27 H27B . . . 109.5 ?
    C26 C27 H27C . . . 109.5 ?
    H27A C27 H27C . . . 109.5 ?
    H27B C27 H27C . . . 109.5 ?
    C22 C28 H28A . . . 109.5 ?
    C22 C28 H28B . . . 109.5 ?
    H28A C28 H28B . . . 109.5 ?
    C22 C28 H28C . . . 109.5 ?
    H28A C28 H28C . . . 109.5 ?
    H28B C28 H28C . . . 109.5 ?
    C32 C31 C36 . . . 122.5(3) N
    C32 C31 N3 . . . 118.2(3) N
    C36 C31 N3 . . . 119.3(3) N
    C31 C32 C33 . . . 118.0(3) N
    C31 C32 C37 . . . 121.3(3) N
    C33 C32 C37 . . . 120.7(3) N
    C34 C33 C32 . . . 120.5(3) N
    C34 C33 H33 . . . 119.8 ?
    C32 C33 H33 . . . 119.8 ?
    C35 C34 C33 . . . 120.7(3) N
    C35 C34 H34 . . . 119.6 ?
    C33 C34 H34 . . . 119.6 ?
    C34 C35 C36 . . . 121.3(3) N
    C34 C35 H35 . . . 119.4 ?
    C36 C35 H35 . . . 119.4 ?
    C35 C36 C31 . . . 117.0(3) N
    C35 C36 C38 . . . 121.8(3) N
    C31 C36 C38 . . . 121.1(3) N
    C32 C37 H37A . . . 109.5 ?
    C32 C37 H37B . . . 109.5 ?
    H37A C37 H37B . . . 109.5 ?
    C32 C37 H37C . . . 109.5 ?
    H37A C37 H37C . . . 109.5 ?
    H37B C37 H37C . . . 109.5 ?
    C36 C38 H38A . . . 109.5 ?
    C36 C38 H38B . . . 109.5 ?
    H38A C38 H38B . . . 109.5 ?
    C36 C38 H38C . . . 109.5 ?
    H38A C38 H38C . . . 109.5 ?
    H38B C38 H38C . . . 109.5 ?
    C46 C41 C42 . . . 121.4(3) N
    C46 C41 N4 . . . 119.6(3) N
    C42 C41 N4 . . . 118.9(3) N
    C41 C42 C43 . . . 118.3(3) N
    C41 C42 C47 . . . 121.2(3) N
    C43 C42 C47 . . . 120.5(3) N
    C44 C43 C42 . . . 121.1(4) N
    C44 C43 H43 . . . 119.5 ?
    C42 C43 H43 . . . 119.5 ?
    C45 C44 C43 . . . 119.6(4) N
    C45 C44 H44 . . . 120.2 ?
    C43 C44 H44 . . . 120.2 ?
    C44 C45 C46 . . . 121.6(4) N
    C44 C45 H45 . . . 119.2 ?
    C46 C45 H45 . . . 119.2 ?
    C41 C46 C45 . . . 118.0(3) N
    C41 C46 C48 . . . 120.9(3) N
    C45 C46 C48 . . . 121.2(3) N
    C42 C47 H47A . . . 109.5 ?
    C42 C47 H47B . . . 109.5 ?
    H47A C47 H47B . . . 109.5 ?
    C42 C47 H47C . . . 109.5 ?
    H47A C47 H47C . . . 109.5 ?
    H47B C47 H47C . . . 109.5 ?
    C46 C48 H48A . . . 109.5 ?
    C46 C48 H48B . . . 109.5 ?
    H48A C48 H48B . . . 109.5 ?
    C46 C48 H48C . . . 109.5 ?
    H48A C48 H48C . . . 109.5 ?
    H48B C48 H48C . . . 109.5 ?
    CL1 C51 CL2 . . . 110.8(3) N
    CL1 C51 H51A . . . 109.5 ?
    CL2 C51 H51A . . . 109.5 ?
    CL1 C51 H51B . . . 109.5 ?
    CL2 C51 H51B . . . 109.5 ?
    H51A C51 H51B . . . 108.1 ?
loop_
    _geom_torsion_atom_site_label_1
    _geom_torsion_atom_site_label_2
    _geom_torsion_atom_site_label_3
    _geom_torsion_atom_site_label_4
    _geom_torsion_site_symmetry_1
    _geom_torsion_site_symmetry_2
    _geom_torsion_site_symmetry_3
    _geom_torsion_site_symmetry_4
    _geom_torsion
    _geom_torsion_publ_flag
    O1 N1 C1 N2 . . . . 0.0(4) N
    C11 N1 C1 N2 . . . . -179.4(3) N
    C21 N2 C1 N1 . . . . 174.6(3) N
    C41 N4 C2 N3 . . . . 174.3(3) N
    O2 N3 C2 N4 . . . . 2.8(5) N
    C31 N3 C2 N4 . . . . 168.5(3) N
    C1 N1 C11 C12 . . . . 94.1(4) N
    O1 N1 C11 C12 . . . . -85.3(3) N
    C1 N1 C11 C16 . . . . -90.7(4) N
    O1 N1 C11 C16 . . . . 89.9(3) N
    C16 C11 C12 C13 . . . . -0.2(5) N
    N1 C11 C12 C13 . . . . 174.6(3) N
    C16 C11 C12 C17 . . . . -179.5(3) N
    N1 C11 C12 C17 . . . . -4.7(5) N
    C11 C12 C13 C14 . . . . 1.5(6) N
    C17 C12 C13 C14 . . . . -179.2(4) N
    C12 C13 C14 C15 . . . . -2.0(6) N
    C13 C14 C15 C16 . . . . 1.1(6) N
    C12 C11 C16 C15 . . . . -0.6(5) N
    N1 C11 C16 C15 . . . . -175.4(3) N
    C12 C11 C16 C18 . . . . 179.7(3) N
    N1 C11 C16 C18 . . . . 4.9(5) N
    C14 C15 C16 C11 . . . . 0.2(5) N
    C14 C15 C16 C18 . . . . 179.9(4) N
    C1 N2 C21 C26 . . . . -90.6(4) N
    C1 N2 C21 C22 . . . . 91.6(4) N
    C26 C21 C22 C23 . . . . 0.6(5) N
    N2 C21 C22 C23 . . . . 178.3(3) N
    C26 C21 C22 C28 . . . . -179.4(3) N
    N2 C21 C22 C28 . . . . -1.7(5) N
    C21 C22 C23 C24 . . . . 0.1(5) N
    C28 C22 C23 C24 . . . . -179.9(4) N
    C22 C23 C24 C25 . . . . -0.1(6) N
    C23 C24 C25 C26 . . . . -0.7(6) N
    C22 C21 C26 C25 . . . . -1.3(5) N
    N2 C21 C26 C25 . . . . -179.0(3) N
    C22 C21 C26 C27 . . . . 177.4(3) N
    N2 C21 C26 C27 . . . . -0.3(4) N
    C24 C25 C26 C21 . . . . 1.3(5) N
    C24 C25 C26 C27 . . . . -177.4(3) N
    C2 N3 C31 C32 . . . . 118.6(3) N
    O2 N3 C31 C32 . . . . -75.2(4) N
    C2 N3 C31 C36 . . . . -63.1(4) N
    O2 N3 C31 C36 . . . . 103.1(3) N
    C36 C31 C32 C33 . . . . 0.8(5) N
    N3 C31 C32 C33 . . . . 179.0(3) N
    C36 C31 C32 C37 . . . . 179.7(3) N
    N3 C31 C32 C37 . . . . -2.0(4) N
    C31 C32 C33 C34 . . . . 1.0(5) N
    C37 C32 C33 C34 . . . . -177.9(3) N
    C32 C33 C34 C35 . . . . -1.3(5) N
    C33 C34 C35 C36 . . . . -0.3(5) N
    C34 C35 C36 C31 . . . . 2.0(5) N
    C34 C35 C36 C38 . . . . -177.4(3) N
    C32 C31 C36 C35 . . . . -2.2(4) N
    N3 C31 C36 C35 . . . . 179.5(3) N
    C32 C31 C36 C38 . . . . 177.1(3) N
    N3 C31 C36 C38 . . . . -1.1(5) N
    C2 N4 C41 C46 . . . . -80.7(3) N
    C2 N4 C41 C42 . . . . 102.9(3) N
    C46 C41 C42 C43 . . . . 1.4(5) N
    N4 C41 C42 C43 . . . . 177.7(3) N
    C46 C41 C42 C47 . . . . -177.1(3) N
    N4 C41 C42 C47 . . . . -0.8(4) N
    C41 C42 C43 C44 . . . . -0.1(5) N
    C47 C42 C43 C44 . . . . 178.4(3) N
    C42 C43 C44 C45 . . . . -0.9(6) N
    C43 C44 C45 C46 . . . . 0.8(5) N
    C42 C41 C46 C45 . . . . -1.6(4) N
    N4 C41 C46 C45 . . . . -177.9(3) N
    C42 C41 C46 C48 . . . . 177.6(3) N
    N4 C41 C46 C48 . . . . 1.3(4) N
    C44 C45 C46 C41 . . . . 0.5(5) N
    C44 C45 C46 C48 . . . . -178.7(3) N
loop_
    _geom_hbond_atom_site_label_D
    _geom_hbond_atom_site_label_H
    _geom_hbond_atom_site_label_A
    _geom_hbond_site_symmetry_A
    _geom_hbond_distance_DH
    _geom_hbond_distance_HA
    _geom_hbond_distance_DA
    _geom_hbond_angle_DHA
    N2 H1 N4 1_556 0.77(4) 2.12(4) 2.875(4) 166(4)
    O2 H2 O1 1_554 1.05(4) 1.48(4) 2.508(3) 168(3)
data_global
_journal_date_recd_electronic     2009-08-12
_journal_date_accepted     2009-09-10
_journal_name_full     'Acta Crystallographica, Section E'
_journal_year     2009
_journal_volume     65
_journal_issue     10
_journal_page_first     o2485
_journal_page_last     o2485
_journal_paper_category     QO
_journal_coeditor_code     EZ2181
_publ_contact_author_name     'Dr Sofia Derossi'
_publ_contact_author_address
;
Universit\'e de Montr\'eal
D\'epartement de Chimie
C.P. 6128, Succ. Centre-ville
Montr\'eal, Qu\'ebec
Canada, H3C 3J7
;
_publ_contact_author_email     'sofia.derossi@umontreal.ca'
_publ_contact_author_fax     '+1 514 343 2468'
_publ_contact_author_phone     '+1 514 343 7056'
_publ_section_title
;
<i>N</i>^1^,<i>N</i>^2^-Bis(2,6-dimethylphenyl)-<i>N</i>^1^-hydroxyformamidine
<i>N</i>,<i>N</i>'-bis(2,6-dimethylphenyl)-<i>N</i>-oxidoformamidinium
dichloromethane solvate
;
loop_
    _publ_author_name
    _publ_author_footnote
    _publ_author_address
    'Cibian, Mihaela' .
;
D\'epartement de Chimie
Universit\'e de Montr\'eal
CP 6128, Succ. Centre-ville,
Montr\'eal, Qu\'ebec
Canada H3C 3J7
;
    'Derossi, Sofia' .
;
D\'epartement de Chimie
Universit\'e de Montr\'eal
CP 6128, Succ. Centre-ville,
Montr\'eal, Qu\'ebec
Canada H3C 3J7
;
    'Hanan, Garry S.' .
;
D\'epartement de Chimie
Universit\'e de Montr\'eal
CP 6128, Succ. Centre-ville,
Montr\'eal, Qu\'ebec
Canada H3C 3J7
;
