# Supplementary material for: N 1,N 2-Bis­(2,6-di­methyl­phen­yl)-N 1-hydroxyformamidine N,N′-bis­(2,6-dimethyl­phen­yl)-N-oxidoformamidinium dichloro­methane solvate
Source: Acta Crystallogr Sect E Struct Rep Online. 2009 Sep 19;65(Pt 10):o2485. doi: 10.1107/S1600536809036708 (PMC2970452; doi:10.1107/S1600536809036708)
Supplement: Supplementary file 2 [file e-65-o2485-Isup2.hkl]

# 
# h,k,l, Fc-squared, Fo-squared, sigma(Fo-squared) and status flag 
# 
data_I
_shelx_title ' sofia61 in Pna2(1)' 
_shelx_refln_list_code          4 
_shelx_F_calc_maximum      216.41 
_exptl_crystal_F_000      1320.00 
_reflns_d_resolution_high  0.8289 
 
loop_ 
 _symmetry_equiv_pos_as_xyz 
 'x, y, z' 
 '-x, -y, z+1/2' 
 'x+1/2, -y+1/2, z' 
 '-x+1/2, y+1/2, z+1/2' 
 
_cell_length_a    16.3596 
_cell_length_b    18.1367 
_cell_length_c    11.4207 
_cell_angle_alpha  90.000 
_cell_angle_beta   90.000 
_cell_angle_gamma  90.000 
 
_shelx_F_squared_multiplier     1.000 
 
loop_ 
 _refln_index_h 
 _refln_index_k 
 _refln_index_l 
 _refln_F_squared_calc 
 _refln_F_squared_meas 
 _refln_F_squared_sigma 
 _refln_observed_status 
   2   0 -13      145.15      145.37     39.00 o 
   4   0 -13      258.34      342.01     38.92 o 
   6   0 -13       84.32       57.70     22.61 o 
   0   1 -13      167.41      188.76     31.29 o 
   1   1 -13       16.54        4.74     13.92 o 
   2   1 -13        5.64        5.28     14.40 o 
   3   1 -13       49.89       51.59     16.78 o 
   4   1 -13       62.66       57.89     17.90 o 
   5   1 -13        6.24      -13.86     13.89 o 
   6   1 -13        2.04      -11.17     13.82 o 
   1   2 -13       38.53       31.83     15.31 o 
   2   2 -13        4.61       -4.09     14.39 o 
   3   2 -13       85.44      102.41     18.95 o 
   4   2 -13       59.44       92.58     26.61 o 
   5   2 -13       10.10       23.97     16.48 o 
   6   2 -13        7.80      -12.90     12.90 o 
   0   3 -13       76.18      105.15     26.37 o 
   1   3 -13        4.87       14.47     15.09 o 
   2   3 -13       14.83       24.10     15.29 o 
   3   3 -13        4.65      -14.37     14.37 o 
   4   3 -13        5.51      -12.28     15.51 o 
   5   3 -13        8.08       33.94     17.28 o 
   1   4 -13       11.53       25.23     15.63 o 
   2   4 -13       10.78       33.82     16.84 o 
   3   4 -13       22.53       18.31     16.34 o 
   4   4 -13       41.58       36.09     16.75 o 
   5   4 -13        8.80        6.58     16.30 o 
   0   5 -13       17.94       50.54     24.35 o 
   1   5 -13        2.95       -2.96     15.94 o 
   2   5 -13        3.58        2.87     15.58 o 
   3   5 -13        0.74       -6.57     15.74 o 
   4   5 -13        1.65        4.58     16.65 o 
   1   6 -13        8.64      -15.21     15.21 o 
   2   6 -13        2.78       -0.16     14.87 o 
   3   6 -13        1.62        7.50     16.36 o 
   0   7 -13       21.94       41.03     29.95 o 
   1   7 -13       47.58       67.59     31.45 o 
   0   0 -12      562.92      657.52     67.25 o 
   2   0 -12      881.72      969.57     54.92 o 
   4   0 -12       72.31       69.66     20.92 o 
   6   0 -12      190.76      260.75     33.03 o 
   8   0 -12        6.26        9.21     19.80 o 
   1   1 -12      113.90      144.10     19.02 o 
   2   1 -12       22.35       36.12     13.32 o 
   3   1 -12        4.31        7.61     11.02 o 
   4   1 -12        8.00        0.29     10.94 o 
   5   1 -12       33.28       28.53     13.66 o 
   6   1 -12       25.05        6.03     12.77 o 
   7   1 -12        2.76       -6.55     13.13 o 
   8   1 -12        1.31       -0.40     13.29 o 
   9   1 -12        6.83       -5.83     13.48 o 
   0   2 -12       23.42       46.02     21.49 o 
   1   2 -12       20.95       17.71     13.26 o 
   2   2 -12      239.68      227.27     22.07 o 
   3   2 -12       32.28       34.18     13.23 o 
   4   2 -12       40.21       22.19     12.12 o 
   5   2 -12      103.85       84.12     17.49 o 
   6   2 -12       28.82       31.80     13.62 o 
   7   2 -12       95.20      109.81     18.47 o 
   8   2 -12       12.48        1.71     14.78 o 
   9   2 -12        0.56        5.58     14.49 o 
   1   3 -12       32.01       42.24     13.53 o 
   2   3 -12       48.11       38.93     18.08 o 
   3   3 -12       47.85       56.89     15.35 o 
   4   3 -12       85.17       62.77     29.91 o 
   5   3 -12        0.04        4.48     12.17 o 
   6   3 -12        0.12       -9.31     12.30 o 
   7   3 -12       15.90        9.02     13.82 o 
   8   3 -12       19.36       18.70     14.74 o 
   9   3 -12        7.12        3.73     14.34 o 
   0   4 -12       49.47       45.09     21.56 o 
   1   4 -12       61.72       78.63     15.75 o 
   2   4 -12       70.90       66.54     14.68 o 
   3   4 -12       20.67       44.94     14.98 o 
   4   4 -12       21.09       18.84     15.16 o 
   5   4 -12        2.53      -12.14     12.14 o 
   6   4 -12       37.67       53.14     15.56 o 
   7   4 -12       73.97       64.92     15.91 o 
   8   4 -12       28.36       20.56     15.11 o 
   1   5 -12        9.00       -9.09     11.87 o 
   2   5 -12       15.02       15.19     13.74 o 
   3   5 -12        7.31        0.46     13.65 o 
   4   5 -12       37.83       42.27     16.50 o 
   5   5 -12        0.88      -12.77     12.77 o 
   6   5 -12       17.19        5.56     13.66 o 
   7   5 -12       25.86       18.63     14.47 o 
   8   5 -12       12.98        1.93     14.02 o 
   0   6 -12       11.61        6.28     18.28 o 
   1   6 -12       45.31       37.71     14.64 o 
   2   6 -12       30.25       12.14     14.35 o 
   3   6 -12       63.25       78.75     19.18 o 
   4   6 -12       11.34       13.45     15.92 o 
   5   6 -12        2.37       -3.86     14.78 o 
   6   6 -12       37.74       46.64     15.55 o 
   7   6 -12       15.11        3.33     13.98 o 
   1   7 -12        1.73       -9.34     12.85 o 
   2   7 -12        4.80        5.74     14.05 o 
   3   7 -12       56.89       65.04     18.05 o 
   4   7 -12       14.95        4.12     15.10 o 
   5   7 -12        7.01       -0.25     15.75 o 
   6   7 -12       40.16       60.30     19.13 o 
   7   7 -12        1.15        3.95     14.47 o 
   0   8 -12       36.32       42.24     20.72 o 
   1   8 -12        5.53      -12.67     12.67 o 
   2   8 -12        7.78       19.30     16.56 o 
   3   8 -12        1.95      -14.21     14.21 o 
   4   8 -12        1.07        2.24     15.58 o 
   5   8 -12        3.80       -2.87     15.34 o 
   6   8 -12       10.93       24.09     17.74 o 
   1   9 -12       47.01       52.51     22.15 o 
   2   9 -12       22.73       21.47     15.70 o 
   3   9 -12        3.42        7.45     17.74 o 
   4   9 -12        2.17       -1.68     17.82 o 
   5   9 -12       23.79       31.37     23.24 o 
   0  10 -12       33.40       59.23     25.04 o 
   1  10 -12       35.07       45.92     17.30 o 
   2  10 -12        6.65       -0.52     14.50 o 
   3  10 -12        6.64       16.83     18.44 o 
   2   0 -11       83.87       58.82     18.02 o 
   4   0 -11      224.08      244.63     29.97 o 
   6   0 -11       20.38       11.25     18.17 o 
   8   0 -11       10.22       25.44     17.99 o 
  10   0 -11       82.29       40.70     25.52 o 
   0   1 -11      650.46      800.31     48.16 o 
   1   1 -11        0.36       -6.30      9.09 o 
   2   1 -11      312.25      365.87     24.67 o 
   3   1 -11       86.67       72.03     14.79 o 
   4   1 -11        6.05        3.81     10.11 o 
   5   1 -11      110.20      132.10     17.24 o 
   6   1 -11      161.53      164.56     23.99 o 
   7   1 -11        6.60        9.61     12.46 o 
   8   1 -11       82.97       67.21     17.54 o 
   9   1 -11       45.23       46.71     14.72 o 
  10   1 -11        0.84       12.82     13.08 o 
  11   1 -11        6.64        5.95     14.54 o 
   1   2 -11     1123.26     1266.79     40.38 o 
   2   2 -11      120.12      160.55     26.29 o 
   3   2 -11       42.45       30.87     10.70 o 
   4   2 -11       99.34       74.73     14.13 o 
   5   2 -11       84.13       78.06     13.74 o 
   6   2 -11        2.22       10.94     12.05 o 
   7   2 -11       56.34       65.63     15.22 o 
   8   2 -11       34.07       22.87     13.53 o 
   9   2 -11       34.30       41.49     14.23 o 
  10   2 -11        3.56      -10.38     12.31 o 
  11   2 -11        4.19       -6.95     14.40 o 
   0   3 -11        6.49       -0.99     13.63 o 
   1   3 -11       44.09       23.01     10.75 o 
   2   3 -11      111.21      139.41     17.92 o 
   3   3 -11      104.67      128.75     16.39 o 
   4   3 -11       57.84       77.53     13.82 o 
   5   3 -11       16.46        0.66     11.91 o 
   6   3 -11       79.67       84.65     16.22 o 
   7   3 -11       19.56        1.35     12.46 o 
   8   3 -11       19.04       28.66     13.71 o 
   9   3 -11       81.59       73.29     19.02 o 
  10   3 -11        0.41        4.49     13.41 o 
  11   3 -11       37.31       45.07     16.80 o 
   1   4 -11       93.25       70.03     17.64 o 
   2   4 -11       86.43       93.24     15.02 o 
   3   4 -11       37.97       27.73     11.38 o 
   4   4 -11       85.89       77.22     13.80 o 
   5   4 -11       23.37       12.44     12.28 o 
   6   4 -11      207.31      306.97     26.28 o 
   7   4 -11       17.44       -9.58     11.96 o 
   8   4 -11        0.49        1.79     12.60 o 
   9   4 -11       19.86       15.71     13.72 o 
  10   4 -11        7.00       -3.00     13.35 o 
  11   4 -11       11.14        5.28     15.54 o 
   0   5 -11        1.39        0.96     13.66 o 
   1   5 -11        5.95        3.44      9.85 o 
   2   5 -11       55.10       51.81     13.23 o 
   3   5 -11       53.53       55.62     13.12 o 
   4   5 -11       59.86       27.64     12.94 o 
   5   5 -11        1.44       -3.34     11.43 o 
   6   5 -11       34.39       41.12     13.84 o 
   7   5 -11       82.96      101.12     17.18 o 
   8   5 -11      120.08      136.76     18.60 o 
   9   5 -11       14.08       -1.20     12.63 o 
  10   5 -11       25.72        4.15     13.93 o 
   1   6 -11       14.86        6.02     11.35 o 
   2   6 -11      151.04      171.62     19.32 o 
   3   6 -11       84.48      112.42     17.51 o 
   4   6 -11       16.45       14.22     12.72 o 
   5   6 -11        5.62       -0.28     11.25 o 
   6   6 -11       15.25       13.16     13.08 o 
   7   6 -11        3.40       -5.09     12.14 o 
   8   6 -11       25.93       34.29     14.60 o 
   9   6 -11       24.07       29.37     14.08 o 
  10   6 -11       96.54      110.33     20.43 o 
   0   7 -11      158.49      130.74     31.81 o 
   1   7 -11       24.95       19.21     12.24 o 
   2   7 -11      158.31      137.38     17.84 o 
   3   7 -11        9.44       12.53     12.27 o 
   4   7 -11       12.06       -2.22     12.21 o 
   5   7 -11        0.40        1.69     11.93 o 
   6   7 -11       13.96        8.37     11.83 o 
   7   7 -11        0.43        0.72     12.58 o 
   8   7 -11       51.52       43.49     15.03 o 
   9   7 -11       17.82       34.02     15.31 o 
  10   7 -11       29.69        5.05     22.71 o 
   1   8 -11       15.60       -2.69     11.85 o 
   2   8 -11       12.52        5.61     12.44 o 
   3   8 -11        8.10       -4.32     11.92 o 
   4   8 -11        0.88        1.85     14.31 o 
   5   8 -11        0.75       -1.65     12.07 o 
   6   8 -11        3.15       -7.16     12.47 o 
   7   8 -11        1.68       12.34     12.78 o 
   8   8 -11        6.86       -4.29     13.49 o 
   9   8 -11       75.67       77.83     17.92 o 
   0   9 -11       24.72       30.16     20.80 o 
   1   9 -11       46.16       29.66     14.18 o 
   2   9 -11       45.82       46.75     20.16 o 
   3   9 -11        8.89        9.72     13.91 o 
   4   9 -11       15.20       -4.11     14.12 o 
   5   9 -11        3.68       -5.40     14.50 o 
   6   9 -11       44.09       41.30     14.95 o 
   7   9 -11       34.10       50.14     15.54 o 
   8   9 -11       14.20       24.12     15.66 o 
   1  10 -11       37.67       40.98     15.45 o 
   2  10 -11        3.81       12.69     14.39 o 
   3  10 -11        1.48        4.65     14.42 o 
   4  10 -11       28.33       21.56     14.53 o 
   5  10 -11       20.20       12.86     16.84 o 
   6  10 -11       31.66       23.20     15.01 o 
   7  10 -11        0.80      -11.13     13.20 o 
   0  11 -11       29.24       29.18     21.71 o 
   1  11 -11       27.22       36.01     16.52 o 
   2  11 -11       38.69       30.43     16.58 o 
   3  11 -11       43.75       31.48     16.39 o 
   4  11 -11        0.33       -3.85     14.44 o 
   5  11 -11        3.06       19.34     15.55 o 
   6  11 -11        2.51      -16.82     16.82 o 
   1  12 -11        5.68       17.72     16.44 o 
   2  12 -11       20.50       37.54     17.31 o 
   3  12 -11       16.30       19.95     16.53 o 
   4  12 -11        0.41       29.70     16.68 o 
   0  13 -11        5.84       12.95     22.23 o 
   1  13 -11        2.00       12.25     15.89 o 
   0   0 -10      836.36      749.82     61.60 o 
   2   0 -10      243.24      280.19     28.97 o 
   4   0 -10      608.33      653.25     55.76 o 
   6   0 -10      383.23      540.77     39.03 o 
   8   0 -10      108.14      130.52     29.50 o 
  10   0 -10        0.27        1.13     18.07 o 
  12   0 -10      118.03      134.43     33.40 o 
   1   1 -10       10.81       10.86      7.77 o 
   2   1 -10       61.46       47.93     10.72 o 
   3   1 -10     1108.13     1163.59     35.67 o 
   4   1 -10       92.52      100.75     12.84 o 
   5   1 -10       92.17      100.64     13.89 o 
   6   1 -10      113.34      116.80     18.23 o 
   7   1 -10      176.16      175.43     18.23 o 
   8   1 -10       11.88        3.01     11.23 o 
   9   1 -10       19.18       16.95     12.36 o 
  10   1 -10       64.42       55.61     14.91 o 
  11   1 -10       11.63       19.48     12.47 o 
  12   1 -10        2.10       -4.28     14.22 o 
  13   1 -10        5.90       20.35     18.85 o 
   0   2 -10     1510.89     1566.85     61.00 o 
   1   2 -10      694.24      761.86     30.79 o 
   2   2 -10      225.21      219.32     17.97 o 
   3   2 -10      147.95      143.61     15.52 o 
   4   2 -10      269.60      293.33     20.45 o 
   5   2 -10      166.01      138.45     15.06 o 
   6   2 -10       35.31       35.49     12.41 o 
   7   2 -10       39.18       47.15     13.64 o 
   8   2 -10       15.31       14.81     11.72 o 
   9   2 -10       68.71       74.95     14.82 o 
  10   2 -10        2.15       -1.68     11.64 o 
  11   2 -10        5.29        7.79     12.70 o 
  12   2 -10       23.21       44.05     18.20 o 
  13   2 -10       28.10        7.04     18.69 o 
   1   3 -10       38.99       24.65      8.63 o 
   2   3 -10       24.23        4.46      8.00 o 
   3   3 -10      141.98      139.51     15.79 o 
   4   3 -10        0.62       13.18     10.06 o 
   5   3 -10       10.35       -9.86      9.86 o 
   6   3 -10      173.37      186.68     18.77 o 
   7   3 -10      137.96      144.24     17.41 o 
   8   3 -10       20.26       20.98     12.45 o 
   9   3 -10      113.08      117.61     17.97 o 
  10   3 -10       48.61       30.83     12.71 o 
  11   3 -10        2.74        4.79     13.15 o 
  12   3 -10       27.39       62.89     18.72 o 
  13   3 -10       26.30      -13.91     17.18 o 
   0   4 -10       62.98       38.25     14.48 o 
   1   4 -10       50.30       22.85      8.71 o 
   2   4 -10      277.38      314.52     20.66 o 
   3   4 -10        9.62       14.50      8.93 o 
   4   4 -10       63.95       50.14     12.16 o 
   5   4 -10      113.90      106.91     18.75 o 
   6   4 -10       14.86        6.47     11.27 o 
   7   4 -10        1.59       13.68     11.57 o 
   8   4 -10       42.94       32.13     13.57 o 
   9   4 -10       38.27       35.46     14.14 o 
  10   4 -10       34.40       23.70     12.79 o 
  11   4 -10       12.31        3.19     13.16 o 
  12   4 -10       11.96        5.09     17.23 o 
  13   4 -10       10.60        4.20     20.01 o 
   1   5 -10      124.82      131.14     15.78 o 
   2   5 -10       22.15       13.85      8.82 o 
   3   5 -10       68.49       50.47     11.73 o 
   4   5 -10      161.52      180.82     18.59 o 
   5   5 -10       38.28       42.10     12.72 o 
   6   5 -10       40.70       34.88     12.52 o 
   7   5 -10      137.00      131.57     19.03 o 
   8   5 -10       42.01       44.38     13.70 o 
   9   5 -10      106.07      118.47     20.83 o 
  10   5 -10       22.85       17.32     12.49 o 
  11   5 -10        6.11        5.86     13.72 o 
  12   5 -10       35.25       26.97     16.50 o 
   0   6 -10      370.99      430.31     31.28 o 
   1   6 -10        8.47       19.89     10.50 o 
   2   6 -10      108.48      122.86     17.09 o 
   3   6 -10       50.51       36.67     10.78 o 
   4   6 -10        2.69       -8.54      8.54 o 
   5   6 -10       20.27       25.49     11.26 o 
   6   6 -10       39.65       39.95     13.53 o 
   7   6 -10       11.08        9.06     11.75 o 
   8   6 -10      152.89      112.19     17.17 o 
   9   6 -10       23.20       42.28     14.21 o 
  10   6 -10       23.86        8.89     12.58 o 
  11   6 -10        4.38       16.22     14.23 o 
  12   6 -10       24.62        7.84     15.42 o 
   1   7 -10       86.13       73.10     13.43 o 
   2   7 -10       16.69       23.59     10.97 o 
   3   7 -10        7.08       12.49      9.58 o 
   4   7 -10       91.67       72.40     16.78 o 
   5   7 -10      142.44      109.26     15.98 o 
   6   7 -10      122.10      129.18     19.04 o 
   7   7 -10      185.44      187.73     19.77 o 
   8   7 -10       61.84       76.11     15.49 o 
   9   7 -10       32.04       31.13     13.79 o 
  10   7 -10      100.67      106.11     17.66 o 
  11   7 -10       89.10       70.48     17.45 o 
  12   7 -10       47.00       34.36     52.81 o 
   0   8 -10       94.59       91.08     21.99 o 
   1   8 -10       17.20       29.35     12.64 o 
   2   8 -10      170.78      159.58     24.05 o 
   3   8 -10        2.45        6.86     10.04 o 
   4   8 -10       96.54       62.55     13.09 o 
   5   8 -10        5.14        0.83     10.02 o 
   6   8 -10       37.18       27.89     13.53 o 
   7   8 -10       17.98       24.39     13.67 o 
   8   8 -10       85.07       71.59     19.62 o 
   9   8 -10       37.38       24.83     13.96 o 
  10   8 -10       16.23        0.98     13.64 o 
  11   8 -10       42.18       68.93     18.73 o 
   1   9 -10      107.58      117.86     16.98 o 
   2   9 -10      113.41      120.66     16.97 o 
   3   9 -10       76.78       76.37     20.28 o 
   4   9 -10       39.42       34.05     11.63 o 
   5   9 -10       37.68       28.30     11.62 o 
   6   9 -10       24.65       14.71     11.56 o 
   7   9 -10       10.03        4.28     12.27 o 
   8   9 -10       24.76       36.05     14.41 o 
   9   9 -10       79.13       78.87     17.02 o 
  10   9 -10       51.95       67.61     17.05 o 
   0  10 -10       30.68       31.76     20.16 o 
   1  10 -10       11.90       22.73     13.07 o 
   2  10 -10        8.98       11.16     13.88 o 
   3  10 -10       16.52       41.63     15.63 o 
   4  10 -10        4.97       13.61     11.82 o 
   5  10 -10       12.95        4.11     12.01 o 
   6  10 -10       61.54       29.09     12.38 o 
   7  10 -10       52.00       41.89     14.46 o 
   8  10 -10        9.82       12.69     13.83 o 
   9  10 -10       26.71       17.51     14.75 o 
  10  10 -10       10.33        3.20     14.33 o 
   1  11 -10       81.06       69.06     15.82 o 
   2  11 -10       13.41       27.87     14.36 o 
   3  11 -10       18.12       23.95     14.49 o 
   4  11 -10       29.69       38.43     16.16 o 
   5  11 -10       26.81       24.06     13.09 o 
   6  11 -10        9.74      -10.99     10.99 o 
   7  11 -10        4.28        6.37     12.94 o 
   8  11 -10       27.27       25.65     15.64 o 
   9  11 -10       13.72       -8.25     15.96 o 
   0  12 -10        4.09        8.56     18.63 o 
   1  12 -10       37.42       28.64     15.21 o 
   2  12 -10       25.95       34.43     16.35 o 
   3  12 -10        0.64       -8.12     13.57 o 
   4  12 -10       29.27       37.14     16.44 o 
   5  12 -10       14.29       20.13     12.84 o 
   6  12 -10       20.75       14.42     13.51 o 
   7  12 -10        9.67        1.22     12.81 o 
   8  12 -10       20.67       17.97     15.44 o 
   1  13 -10        4.26        4.28     14.24 o 
   2  13 -10       61.15      127.47     20.70 o 
   3  13 -10       65.71       65.37     18.36 o 
   4  13 -10       22.94       26.93     16.36 o 
   5  13 -10        5.56       14.77     15.57 o 
   6  13 -10       21.14        2.93     13.39 o 
   0  14 -10       14.11        3.46     21.98 o 
   1  14 -10       76.32       78.99     19.18 o 
   2  14 -10        6.39        9.39     16.24 o 
   3  14 -10       38.78       71.56     19.57 o 
   4  14 -10        0.27       -2.82     15.38 o 
   2   0  -9       85.55       74.34     21.77 o 
   4   0  -9      972.64     1025.03     40.11 o 
   6   0  -9        9.62       36.22     15.88 o 
   8   0  -9      150.97      128.12     21.22 o 
  10   0  -9      196.94      214.16     28.46 o 
  12   0  -9       33.63       39.13     20.18 o 
  14   0  -9       11.73        6.24     32.05 o 
   0   1  -9      890.15      945.86     42.99 o 
   1   1  -9     1435.13     1447.12     43.45 o 
   2   1  -9       96.58       89.26     11.02 o 
   3   1  -9       67.78       48.34     10.06 o 
   4   1  -9     1404.21     1449.92     34.27 o 
   5   1  -9       36.75       31.92     10.52 o 
   6   1  -9       74.74       83.74     13.51 o 
   7   1  -9      112.22       92.73     14.29 o 
   8   1  -9      374.30      375.75     24.86 o 
   9   1  -9      166.23      173.91     19.14 o 
  10   1  -9      146.26      177.56     18.97 o 
  11   1  -9        5.93        6.60     10.31 o 
  12   1  -9       18.46       13.50     13.41 o 
  13   1  -9        0.35      -13.38     14.70 o 
  14   1  -9       95.84       79.90     21.36 o 
   1   2  -9      208.99      234.81     16.73 o 
   2   2  -9      187.31      164.33     14.97 o 
   3   2  -9      491.36      502.49     26.71 o 
   4   2  -9      707.03      659.65     23.70 o 
   5   2  -9      636.56      689.72     25.74 o 
   6   2  -9       28.38       13.00      9.71 o 
   7   2  -9       35.33       47.83     12.01 o 
   8   2  -9      189.79      193.25     16.96 o 
   9   2  -9       49.01       38.65     11.83 o 
  10   2  -9      136.33      132.94     21.22 o 
  11   2  -9       74.31       49.11     12.28 o 
  12   2  -9       15.53       -4.25     13.55 o 
  13   2  -9       38.03       42.46     19.99 o 
  14   2  -9       10.70       27.80     17.89 o 
   0   3  -9       43.31       22.12     13.04 o 
   1   3  -9       15.70       11.60      6.87 o 
   2   3  -9      463.42      473.06     22.46 o 
   3   3  -9      167.91      197.71     14.77 o 
   4   3  -9       43.01       38.60      9.75 o 
   5   3  -9       45.76       52.20     10.85 o 
   6   3  -9      166.97      164.55     15.09 o 
   7   3  -9       64.15       72.50     13.21 o 
   8   3  -9       95.35       81.87     13.55 o 
   9   3  -9      599.05      623.87     29.35 o 
  10   3  -9       20.74       26.56     11.40 o 
  11   3  -9       35.52        7.17     11.65 o 
  12   3  -9       43.69       27.77     16.36 o 
  13   3  -9       25.95       43.46     19.63 o 
  14   3  -9       17.25       50.00     19.56 o 
   1   4  -9      162.89      139.01     12.87 o 
   2   4  -9      347.44      354.97     20.20 o 
   3   4  -9      292.15      340.67     21.42 o 
   4   4  -9      958.78      954.54     32.13 o 
   5   4  -9        1.30        0.22      7.94 o 
   6   4  -9      111.34      132.04     15.75 o 
   7   4  -9        9.70        0.10     10.25 o 
   8   4  -9       81.36       79.55     13.72 o 
   9   4  -9       10.74       11.17     10.54 o 
  10   4  -9       41.38       41.14     12.30 o 
  11   4  -9       29.51       12.58     12.15 o 
  12   4  -9        4.38        2.57     12.12 o 
  13   4  -9       48.79       75.53     17.84 o 
  14   4  -9       86.50      112.62     24.15 o 
   0   5  -9       70.04       42.56     11.88 o 
   1   5  -9      163.91      159.81     14.15 o 
   2   5  -9      378.97      465.35     24.25 o 
   3   5  -9      441.39      486.54     24.98 o 
   4   5  -9      703.11      806.49     27.91 o 
   5   5  -9       75.72       58.67     14.18 o 
   6   5  -9       71.27       63.69     10.98 o 
   7   5  -9      166.71      159.19     16.60 o 
   8   5  -9      117.10      133.30     15.42 o 
   9   5  -9      100.98      118.30     14.98 o 
  10   5  -9      262.46      277.57     22.21 o 
  11   5  -9      135.26      133.58     22.89 o 
  12   5  -9       37.19       10.55     13.42 o 
  13   5  -9       23.50       43.24     17.22 o 
  14   5  -9        0.65      -16.68     17.64 o 
   1   6  -9       26.46       27.19      9.00 o 
   2   6  -9      137.16       98.76     12.89 o 
   3   6  -9      309.00      399.24     23.47 o 
   4   6  -9      170.80      136.95     13.81 o 
   5   6  -9       32.87       29.21     10.47 o 
   6   6  -9       50.17       31.22     10.73 o 
   7   6  -9      167.65      169.87     17.89 o 
   8   6  -9      205.75      202.35     21.49 o 
   9   6  -9       50.15       24.48     12.35 o 
  10   6  -9       95.64       80.64     16.53 o 
  11   6  -9       23.21       25.57     12.82 o 
  12   6  -9       81.99       77.77     17.42 o 
  13   6  -9        4.47       -7.52     14.63 o 
   0   7  -9      191.76      189.89     24.62 o 
   1   7  -9       74.62       68.36     10.61 o 
   2   7  -9        1.34       -2.33      8.05 o 
   3   7  -9        4.26       -3.31      8.37 o 
   4   7  -9      165.60      166.73     17.71 o 
   5   7  -9      129.96      133.34     15.82 o 
   6   7  -9       16.29        7.15      9.69 o 
   7   7  -9      102.98       87.04     13.06 o 
   8   7  -9       35.95       20.08     11.75 o 
   9   7  -9       13.70       -4.58     11.23 o 
  10   7  -9       59.24       84.07     15.92 o 
  11   7  -9        0.46       -9.98     13.40 o 
  12   7  -9       22.62       19.74     14.61 o 
  13   7  -9       28.04       40.20     18.29 o 
   1   8  -9      168.36      195.08     17.89 o 
   2   8  -9       35.67       32.53     10.34 o 
   3   8  -9      118.75      102.17     12.93 o 
   4   8  -9       83.19       40.59     14.01 o 
   5   8  -9      138.49      125.44     15.82 o 
   6   8  -9       55.03       47.76     11.22 o 
   7   8  -9      140.00       98.13     21.23 o 
   8   8  -9       78.15       71.64     14.23 o 
   9   8  -9       13.52       17.68     12.23 o 
  10   8  -9      113.80      119.41     17.59 o 
  11   8  -9       13.65       19.67     14.42 o 
  12   8  -9       46.38       57.12     20.33 o 
  13   8  -9       36.98       28.33     18.52 o 
   0   9  -9       29.95       44.34     17.82 o 
   1   9  -9       36.02       38.38     12.99 o 
   2   9  -9       58.43       37.40     10.47 o 
   3   9  -9       38.57       26.68     10.29 o 
   4   9  -9        1.86       -2.22      9.67 o 
   5   9  -9      105.72       79.42     15.50 o 
   6   9  -9      101.19       79.15     14.06 o 
   7   9  -9       31.14       25.63     11.50 o 
   8   9  -9        1.53       -9.93      9.93 o 
   9   9  -9       17.42       22.04     12.50 o 
  10   9  -9       55.44      103.50     17.22 o 
  11   9  -9        8.58      -13.58     13.58 o 
  12   9  -9       26.00        4.78     15.06 o 
   1  10  -9       51.25       59.09     14.25 o 
   2  10  -9       18.19       20.21      9.99 o 
   3  10  -9      125.64       86.81     16.26 o 
   4  10  -9       84.82       66.02     15.70 o 
   5  10  -9      310.16      358.55     28.87 o 
   6  10  -9        7.63        3.42     10.16 o 
   7  10  -9       12.83       22.94     11.20 o 
   8  10  -9       14.57       10.23     11.31 o 
   9  10  -9       31.49        8.49     12.60 o 
  10  10  -9       43.55       23.97     14.66 o 
  11  10  -9        8.49       11.98     14.80 o 
   0  11  -9       81.15       66.44     21.00 o 
   1  11  -9       99.20      121.86     17.08 o 
   2  11  -9       13.34        6.02     12.12 o 
   3  11  -9      188.49      239.83     22.82 o 
   4  11  -9      115.55       91.20     14.99 o 
   5  11  -9        4.85        7.95     11.07 o 
   6  11  -9       39.01       17.74     11.97 o 
   7  11  -9        5.08       -5.48     10.99 o 
   8  11  -9       19.30       22.52     12.37 o 
   9  11  -9       31.13       17.08     12.53 o 
  10  11  -9        1.45       -8.59     14.22 o 
  11  11  -9       39.51       15.16     15.88 o 
   1  12  -9       84.59       63.27     15.40 o 
   2  12  -9       14.05       10.03     13.60 o 
   3  12  -9       24.98       14.60     11.56 o 
   4  12  -9       31.90        9.96     11.87 o 
   5  12  -9       25.35       34.86     13.59 o 
   6  12  -9       34.99       11.47     12.06 o 
   7  12  -9       14.37       16.86     12.35 o 
   8  12  -9       10.11      -11.52     12.01 o 
   9  12  -9        2.39       -1.30     13.19 o 
  10  12  -9       62.60       55.33     18.76 o 
   0  13  -9       66.13       90.14     24.77 o 
   1  13  -9       18.20       17.88     13.76 o 
   2  13  -9       15.36       13.82     14.35 o 
   3  13  -9       17.73       29.58     15.53 o 
   4  13  -9        4.94        3.05     11.26 o 
   5  13  -9       64.98       44.94     13.99 o 
   6  13  -9       21.40       14.57     13.02 o 
   7  13  -9       41.53       52.83     15.29 o 
   8  13  -9       43.92       26.13     14.23 o 
   9  13  -9        3.35      -13.85     13.85 o 
   1  14  -9       85.51      125.21     20.33 o 
   2  14  -9        3.20      -14.20     14.20 o 
   3  14  -9       85.58       93.00     19.09 o 
   4  14  -9       65.59       68.60     17.64 o 
   5  14  -9       34.21       46.08     14.96 o 
   6  14  -9        5.15       16.78     13.30 o 
   7  14  -9        2.49      -12.71     12.71 o 
   0  15  -9       30.79       18.81     22.03 o 
   1  15  -9       57.97       59.26     18.29 o 
   2  15  -9       16.92       18.59     15.82 o 
   3  15  -9       32.74       22.79     16.19 o 
   4  15  -9        2.93        2.38     14.42 o 
   5  15  -9       37.60       24.98     14.54 o 
   6  15  -9        0.19       -4.34     12.96 o 
   1  16  -9        8.05       -1.69     15.96 o 
   2  16  -9       33.02       53.05     18.67 o 
   3  16  -9        4.52       -7.30     15.81 o 
   0   0  -8     1584.59     1427.48    147.27 o 
   2   0  -8      508.87      498.01     36.10 o 
   4   0  -8     1468.06     1622.50     48.86 o 
   6   0  -8      138.62      175.77     21.89 o 
   8   0  -8      541.75      523.26     31.51 o 
  10   0  -8       25.38       24.15     14.07 o 
  12   0  -8       94.13       56.65     24.00 o 
  14   0  -8       17.66       30.54     18.02 o 
  16   0  -8       35.56       16.39     20.57 o 
   1   1  -8      634.17      608.07     20.45 o 
   2   1  -8      403.69      385.35     17.84 o 
   3   1  -8      563.06      592.04     20.81 o 
   4   1  -8      401.27      442.52     18.60 o 
   5   1  -8      633.32      620.19     23.05 o 
   6   1  -8      121.03      131.46     14.04 o 
   7   1  -8      138.69      142.96     15.25 o 
   8   1  -8      545.80      550.67     25.32 o 
   9   1  -8      459.07      510.71     35.99 o 
  10   1  -8      445.08      445.55     24.89 o 
  11   1  -8       63.31       29.12     12.31 o 
  12   1  -8       95.04      110.34     16.66 o 
  13   1  -8       82.81       70.55     18.70 o 
  14   1  -8      144.36      201.42     25.89 o 
  15   1  -8       46.09       47.49     19.87 o 
  16   1  -8       17.77       23.63     14.31 o 
   0   2  -8     1679.14     1749.51     78.12 o 
   1   2  -8      691.97      623.06     22.01 o 
   2   2  -8      246.41      251.51     14.67 o 
   3   2  -8     1053.64     1123.96     28.05 o 
   4   2  -8     1131.29     1164.51     30.31 o 
   5   2  -8      495.97      542.53     21.40 o 
   6   2  -8       60.10       86.80     11.61 o 
   7   2  -8      236.80      246.58     17.09 o 
   8   2  -8      327.39      330.89     18.84 o 
   9   2  -8      323.56      340.70     20.53 o 
  10   2  -8        3.89       -3.48      7.17 o 
  11   2  -8       61.83       27.88     12.51 o 
  12   2  -8       45.00       25.36     10.77 o 
  13   2  -8      141.60      194.65     24.95 o 
  14   2  -8       66.60       42.14     14.56 o 
  15   2  -8      103.67       97.11     24.82 o 
   1   3  -8      439.03      471.11     18.91 o 
   2   3  -8        7.29       11.59      6.05 o 
   3   3  -8      448.38      456.58     21.74 o 
   4   3  -8      395.05      436.50     19.68 o 
   5   3  -8      127.98      145.97     13.22 o 
   6   3  -8       98.52      117.90     12.63 o 
   7   3  -8      147.92      146.85     14.35 o 
   8   3  -8      225.13      240.68     17.51 o 
   9   3  -8      199.92      207.99     17.39 o 
  10   3  -8       36.14       16.86      8.16 o 
  11   3  -8      157.59      142.68     17.41 o 
  12   3  -8       34.58       13.01     14.34 o 
  13   3  -8        9.03       34.30     13.84 o 
  14   3  -8       25.44        4.54     14.50 o 
  15   3  -8       73.33       92.43     23.25 o 
   0   4  -8      254.46      276.02     22.34 o 
   1   4  -8       57.57       46.57      8.62 o 
   2   4  -8      191.24      211.60     13.27 o 
   3   4  -8       69.17       48.96      8.73 o 
   4   4  -8      415.32      434.38     20.07 o 
   5   4  -8       39.06       18.34      7.84 o 
   6   4  -8      619.76      656.52     24.19 o 
   7   4  -8       66.05       65.10     11.52 o 
   8   4  -8       95.86       96.67     14.36 o 
   9   4  -8       87.36       85.64     12.01 o 
  10   4  -8        1.06       -7.69      8.86 o 
  11   4  -8       62.72       70.28     14.50 o 
  12   4  -8      129.42       81.35     25.40 o 
  13   4  -8       68.50       64.89     17.68 o 
  14   4  -8       16.88       19.82     14.97 o 
  15   4  -8      120.17      139.61     24.10 o 
   1   5  -8      161.64      160.02     13.20 o 
   2   5  -8      359.53      378.58     19.18 o 
   3   5  -8       52.60       41.78      8.54 o 
   4   5  -8      109.73       74.20     14.17 o 
   5   5  -8      238.58      226.82     16.15 o 
   6   5  -8       59.45       44.08      9.47 o 
   7   5  -8       37.62       27.82      9.03 o 
   8   5  -8      222.15      241.33     19.18 o 
   9   5  -8        4.25       10.70     10.03 o 
  10   5  -8      270.06      302.64     20.58 o 
  11   5  -8       18.38        3.85     11.20 o 
  12   5  -8       31.38       27.93     11.74 o 
  13   5  -8       76.69       50.70     21.46 o 
  14   5  -8      106.03      171.06     25.07 o 
  15   5  -8       15.42       -9.74     14.28 o 
   0   6  -8      832.16      990.27     38.68 o 
   1   6  -8      142.38      158.35     14.03 o 
   2   6  -8       32.27       17.99      7.99 o 
   3   6  -8       45.87       30.80      8.65 o 
   4   6  -8       84.91       76.69     10.69 o 
   5   6  -8       67.19       56.35      9.56 o 
   6   6  -8        4.53        9.66      8.59 o 
   7   6  -8      335.60      304.94     19.55 o 
   8   6  -8      686.02      735.89     30.14 o 
   9   6  -8       74.57       78.27     13.18 o 
  10   6  -8       77.54       59.94     12.47 o 
  11   6  -8       94.60       67.94     13.76 o 
  12   6  -8        0.86        0.60     12.05 o 
  13   6  -8       28.91       22.10     14.03 o 
  14   6  -8        3.40       15.71     15.98 o 
  15   6  -8       38.37       29.56     16.62 o 
   1   7  -8      285.37      357.45     20.12 o 
   2   7  -8      182.13      175.07     15.93 o 
   3   7  -8      112.44      122.36     12.11 o 
   4   7  -8      112.53      147.86     14.33 o 
   5   7  -8       16.88       -5.82      8.46 o 
   6   7  -8       82.61       88.88     12.27 o 
   7   7  -8       72.65       45.46     10.49 o 
   8   7  -8      176.75      178.68     17.91 o 
   9   7  -8       35.35       24.46     10.93 o 
  10   7  -8       71.77       55.14     12.85 o 
  11   7  -8       42.12       38.54     14.29 o 
  12   7  -8       12.39       14.08     12.80 o 
  13   7  -8      101.93      114.65     19.83 o 
  14   7  -8       37.86       44.10     19.54 o 
   0   8  -8      466.55      480.78     38.33 o 
   1   8  -8      101.77      112.13     13.97 o 
   2   8  -8      205.66      228.72     18.05 o 
   3   8  -8      361.99      331.57     19.75 o 
   4   8  -8       72.64       65.48     10.73 o 
   5   8  -8       66.20       34.33     10.38 o 
   6   8  -8       88.41       79.85     18.11 o 
   7   8  -8       66.48       40.61     10.35 o 
   8   8  -8       62.61       49.80     11.73 o 
   9   8  -8      407.35      462.27     26.17 o 
  10   8  -8       23.13       10.86     12.14 o 
  11   8  -8       38.08       47.81     15.18 o 
  12   8  -8       33.79       13.35     14.16 o 
  13   8  -8       52.06       44.76     20.22 o 
  14   8  -8       20.41       23.05     18.72 o 
   1   9  -8      160.33      161.99     18.38 o 
   2   9  -8      224.21      256.73     19.40 o 
   3   9  -8       40.30       27.84      9.97 o 
   4   9  -8      323.54      300.33     19.17 o 
   5   9  -8       66.82       91.94     13.51 o 
   6   9  -8       23.51       19.62      9.80 o 
   7   9  -8      126.68      111.79     15.01 o 
   8   9  -8      130.65      140.26     15.36 o 
   9   9  -8       45.09       30.02     11.20 o 
  10   9  -8       49.52       39.19     12.68 o 
  11   9  -8       57.48       68.42     16.77 o 
  12   9  -8        1.82       12.93     14.26 o 
  13   9  -8        3.11        2.26     14.28 o 
   0  10  -8       35.25       54.79     18.48 o 
   1  10  -8       37.90       25.61     10.83 o 
   2  10  -8      191.76      188.98     18.41 o 
   3  10  -8        7.87        8.45      9.28 o 
   4  10  -8      147.98      106.97     14.46 o 
   5  10  -8        7.34        0.47     10.09 o 
   6  10  -8       17.70       19.77     11.43 o 
   7  10  -8      120.27      110.59     18.37 o 
   8  10  -8       47.44       25.41     11.12 o 
   9  10  -8       19.62       -3.48     10.29 o 
  10  10  -8       39.51       55.03     13.51 o 
  11  10  -8       28.00       42.14     15.75 o 
  12  10  -8       20.32       18.23     13.99 o 
  13  10  -8        9.83       -9.62     12.83 o 
   1  11  -8      164.07      155.40     17.36 o 
   2  11  -8        8.67       10.77      9.10 o 
   3  11  -8      132.13      192.04     19.95 o 
   4  11  -8       43.54       32.61     11.84 o 
   5  11  -8       22.42        9.52     11.09 o 
   6  11  -8      133.13      127.18     16.50 o 
   7  11  -8       19.59       20.09     11.16 o 
   8  11  -8       51.19       47.66     12.82 o 
   9  11  -8       69.34       56.47     15.04 o 
  10  11  -8        1.51       -4.22     11.29 o 
  11  11  -8       15.43       26.88     15.61 o 
  12  11  -8       82.90       79.93     18.47 o 
   0  12  -8      370.84      428.69     36.10 o 
   1  12  -8      180.94      137.36     16.88 o 
   2  12  -8       33.62       24.89     11.07 o 
   3  12  -8       51.19       59.65     12.42 o 
   4  12  -8        5.10       13.62     10.67 o 
   5  12  -8      117.67      104.36     15.57 o 
   6  12  -8       68.72       59.59     14.25 o 
   7  12  -8       82.05       84.50     14.93 o 
   8  12  -8       27.58       40.29     13.02 o 
   9  12  -8       25.92       15.57     12.23 o 
  10  12  -8       29.82       30.24     14.90 o 
  11  12  -8       44.73       36.51     15.87 o 
   1  13  -8       90.00       93.17     16.25 o 
   2  13  -8       84.43       76.73     13.85 o 
   3  13  -8       49.69       29.56     12.05 o 
   4  13  -8       15.22       30.99     12.77 o 
   5  13  -8       94.81       73.63     13.53 o 
   6  13  -8       16.12       12.10     12.21 o 
   7  13  -8       42.05       34.40     13.00 o 
   8  13  -8       27.36        5.59     12.78 o 
   9  13  -8        5.39       -5.95     13.27 o 
  10  13  -8        0.85       -0.62     14.40 o 
   0  14  -8       21.48        8.21     19.40 o 
   1  14  -8       43.08       47.84     14.91 o 
   2  14  -8        0.97        7.30     13.87 o 
   3  14  -8        1.03        0.46     11.96 o 
   4  14  -8       16.49       32.41     12.59 o 
   5  14  -8       29.23       26.43     13.12 o 
   6  14  -8       46.66       45.91     13.96 o 
   7  14  -8       19.38        3.58     12.53 o 
   8  14  -8       23.53       19.34     13.53 o 
   9  14  -8      100.47       97.28     19.60 o 
   1  15  -8       49.66       37.35     15.68 o 
   2  15  -8       10.80        9.57     13.85 o 
   3  15  -8       16.98       13.06     12.48 o 
   4  15  -8       38.19       11.82     12.55 o 
   5  15  -8        4.10        9.54     12.45 o 
   6  15  -8       17.14       14.86     13.77 o 
   7  15  -8        3.63        5.42     13.23 o 
   8  15  -8       10.67       12.07     14.01 o 
   0  16  -8       48.59       33.99     22.48 o 
   1  16  -8        6.18        7.25     15.56 o 
   2  16  -8        9.02        1.35     14.42 o 
   3  16  -8       49.31       67.19     18.50 o 
   4  16  -8       44.10       23.01     13.20 o 
   5  16  -8       48.17       33.64     14.14 o 
   6  16  -8       33.63       35.32     14.57 o 
   7  16  -8       41.10       28.79     21.28 o 
   1  17  -8       16.82       41.83     18.90 o 
   2  17  -8        7.17       19.08     16.26 o 
   3  17  -8        6.67       -0.91     16.13 o 
   4  17  -8        0.84       -6.14     12.72 o 
   2   0  -7      504.00      492.72     24.73 o 
   4   0  -7     1357.70     1287.10     40.38 o 
   6   0  -7      122.89      117.46     16.10 o 
   8   0  -7       24.78       10.19      9.00 o 
  10   0  -7      466.29      497.84     43.43 o 
  12   0  -7      543.40      552.59     37.98 o 
  14   0  -7      103.34      102.00     27.83 o 
  16   0  -7      102.34      100.73     24.32 o 
   0   1  -7       63.15       42.86      9.53 o 
   1   1  -7        3.57        0.70      5.24 o 
   2   1  -7       15.07       17.78      5.74 o 
   3   1  -7       95.06       77.07     10.86 o 
   4   1  -7      472.98      464.90     19.06 o 
   5   1  -7      261.13      291.03     19.80 o 
   6   1  -7      183.76      209.83     13.99 o 
   7   1  -7      525.24      580.11     21.11 o 
   8   1  -7     1821.01     1781.01     45.30 o 
   9   1  -7       50.40       41.37     13.20 o 
  10   1  -7       34.30       22.58      7.36 o 
  11   1  -7      136.47      101.54     14.87 o 
  12   1  -7      622.35      671.38     30.94 o 
  13   1  -7       22.41        5.34     10.68 o 
  14   1  -7       58.87       31.46     12.54 o 
  15   1  -7       17.60       -0.57     12.71 o 
  16   1  -7       64.31       42.80     15.47 o 
   1   2  -7     1137.30     1094.60     24.27 o 
   2   2  -7       24.93       20.03      5.79 o 
   3   2  -7      473.75      453.33     17.25 o 
   4   2  -7       48.26       34.12     10.17 o 
   5   2  -7      296.47      293.15     14.93 o 
   6   2  -7      114.11      115.55     11.05 o 
   7   2  -7       79.57       72.60      9.70 o 
   8   2  -7      144.76      122.71     11.97 o 
   9   2  -7      205.20      213.92     15.83 o 
  10   2  -7      279.65      282.29     20.11 o 
  11   2  -7       94.43       63.62     12.77 o 
  12   2  -7      166.22      149.88     15.62 o 
  13   2  -7       25.10       26.73     13.33 o 
  14   2  -7       44.40       34.56     15.91 o 
  15   2  -7       63.66       66.39     15.19 o 
  16   2  -7       58.71       42.77     14.62 o 
   0   3  -7      169.18      175.42     14.62 o 
   1   3  -7      126.04      110.37      9.38 o 
   2   3  -7      265.03      280.43     13.45 o 
   3   3  -7       71.07       70.20      8.84 o 
   4   3  -7       68.75       72.25     10.46 o 
   5   3  -7        9.84        4.56      5.37 o 
   6   3  -7      254.37      286.52     15.12 o 
   7   3  -7      486.00      511.66     20.28 o 
   8   3  -7      526.46      546.21     22.38 o 
   9   3  -7      454.69      448.95     28.52 o 
  10   3  -7       25.43        9.94      7.15 o 
  11   3  -7       10.21       11.27      8.05 o 
  12   3  -7       48.16       32.39     11.52 o 
  13   3  -7       63.93       65.35     13.86 o 
  14   3  -7       59.62       44.45     13.22 o 
  15   3  -7       76.73       70.32     19.48 o 
  16   3  -7       33.37       34.29     17.76 o 
   1   4  -7       23.87       10.24      5.62 o 
   2   4  -7      341.17      366.95     14.87 o 
   3   4  -7       22.50       12.10      5.23 o 
   4   4  -7     1080.20     1139.39     28.56 o 
   5   4  -7       61.06       39.16      9.12 o 
   6   4  -7       67.82       65.20      8.45 o 
   7   4  -7      210.59      229.96     15.82 o 
   8   4  -7       12.97       13.21      6.89 o 
   9   4  -7       78.80       48.66     13.52 o 
  10   4  -7       26.80        7.80      7.86 o 
  11   4  -7       60.84       39.17      9.85 o 
  12   4  -7       18.59        9.12      9.25 o 
  13   4  -7       37.54       38.64     11.73 o 
  14   4  -7       81.63       40.61     14.16 o 
  15   4  -7      134.22      104.99     22.92 o 
  16   4  -7       17.46        9.47     14.05 o 
   0   5  -7       16.52        7.30      7.62 o 
   1   5  -7      154.88      143.83     10.78 o 
   2   5  -7       82.76       75.88      9.33 o 
   3   5  -7       98.53       85.16      9.85 o 
   4   5  -7      162.96      175.85     12.28 o 
   5   5  -7      129.71      138.09     10.91 o 
   6   5  -7       29.02       22.54      7.45 o 
   7   5  -7      207.41      192.41     15.87 o 
   8   5  -7      143.12      118.00     15.00 o 
   9   5  -7      120.87      115.96     12.16 o 
  10   5  -7       97.28       99.42     14.05 o 
  11   5  -7      208.28      241.65     19.66 o 
  12   5  -7      171.38      203.91     21.12 o 
  13   5  -7       37.13       33.74     15.17 o 
  14   5  -7        5.61       -8.65     11.36 o 
  15   5  -7       46.56       27.50     13.44 o 
  16   5  -7       20.03        9.73     14.05 o 
   1   6  -7      677.65      786.00     24.23 o 
   2   6  -7       17.21        3.01      4.88 o 
   3   6  -7      245.79      281.45     15.03 o 
   4   6  -7       57.90       39.85      9.53 o 
   5   6  -7       80.05       71.43      8.42 o 
   6   6  -7       11.68       10.74      6.84 o 
   7   6  -7       20.26       15.00      7.59 o 
   8   6  -7       54.95       30.87     10.87 o 
   9   6  -7       17.62        9.65      7.69 o 
  10   6  -7       96.28       72.06     11.40 o 
  11   6  -7       23.47       12.74      9.62 o 
  12   6  -7       18.66        7.42     10.52 o 
  13   6  -7       40.64       36.07     13.77 o 
  14   6  -7      136.71      118.78     19.75 o 
  15   6  -7      102.31       71.49     27.81 o 
  16   6  -7      158.78      158.21     30.50 o 
   0   7  -7      515.02      524.00     31.80 o 
   1   7  -7      176.69      183.55     15.08 o 
   2   7  -7        2.71       -0.39      4.95 o 
   3   7  -7       29.90       23.04      6.61 o 
   4   7  -7      216.93      213.23     14.33 o 
   5   7  -7      283.76      307.65     18.21 o 
   6   7  -7       22.63       17.28      7.23 o 
   7   7  -7       52.98       15.69      7.91 o 
   8   7  -7       69.59       58.28     15.32 o 
   9   7  -7       25.85        9.65      7.96 o 
  10   7  -7      180.02      218.83     17.75 o 
  11   7  -7       40.78       27.60     10.97 o 
  12   7  -7      124.73      112.25     17.43 o 
  13   7  -7        0.99        1.91     12.22 o 
  14   7  -7       54.86       23.44     14.80 o 
  15   7  -7        0.84       -3.84     12.66 o 
   1   8  -7       82.97       99.97     12.89 o 
   2   8  -7       85.18       86.13     12.49 o 
   3   8  -7       79.17       70.74      9.03 o 
   4   8  -7       11.59       15.46      7.15 o 
   5   8  -7      153.49      201.52     14.48 o 
   6   8  -7       47.24       38.08     10.52 o 
   7   8  -7      184.00      177.52     14.51 o 
   8   8  -7       69.64       39.43      9.31 o 
   9   8  -7      138.48      118.12     13.74 o 
  10   8  -7      212.23      204.31     18.57 o 
  11   8  -7       78.09       53.95     13.63 o 
  12   8  -7       54.57       34.34     12.63 o 
  13   8  -7       80.51       65.98     20.09 o 
  14   8  -7       10.00       20.53     14.99 o 
  15   8  -7        0.14       10.89     15.22 o 
   0   9  -7       79.62      128.09     20.04 o 
   1   9  -7      120.60       96.41     13.47 o 
   2   9  -7      260.76      269.44     18.65 o 
   3   9  -7       13.73       16.46      8.13 o 
   4   9  -7       23.76       15.33      7.66 o 
   5   9  -7       97.69       93.41     10.74 o 
   6   9  -7       75.63       40.17      9.01 o 
   7   9  -7       50.25       64.40      9.79 o 
   8   9  -7        8.93       19.90      8.40 o 
   9   9  -7      115.54       75.01     21.42 o 
  10   9  -7       18.97       23.17     10.34 o 
  11   9  -7      145.32      114.25     28.56 o 
  12   9  -7       53.03       37.79     12.53 o 
  13   9  -7       32.43       29.01     12.59 o 
  14   9  -7       16.63       14.73     14.65 o 
   1  10  -7       30.74       17.71      7.40 o 
   2  10  -7       45.76       47.63     11.58 o 
   3  10  -7      121.55      118.06     13.22 o 
   4  10  -7      302.04      279.18     17.94 o 
   5  10  -7        5.42       27.70      9.89 o 
   6  10  -7        4.81        2.93      8.04 o 
   7  10  -7      191.65      186.11     15.36 o 
   8  10  -7       21.26        8.25      8.44 o 
   9  10  -7        8.26       -2.93      8.49 o 
  10  10  -7       29.21       25.51     10.18 o 
  11  10  -7      113.37       79.56     14.23 o 
  12  10  -7        5.29       -7.92     10.41 o 
  13  10  -7        9.85       19.51     12.90 o 
  14  10  -7       48.48       64.82     18.20 o 
   0  11  -7      371.41      369.28     31.77 o 
   1  11  -7      102.12      124.85     15.31 o 
   2  11  -7      606.28      610.58     27.18 o 
   3  11  -7       65.60       55.12     11.13 o 
   4  11  -7      183.81      213.36     17.65 o 
   5  11  -7       50.35       70.19     12.47 o 
   6  11  -7        9.54       12.15     10.27 o 
   7  11  -7       28.89       41.87     11.47 o 
   8  11  -7      144.45      184.56     18.19 o 
   9  11  -7       40.85       29.30     11.81 o 
  10  11  -7        4.82       -2.58     11.17 o 
  11  11  -7        4.02       13.56     12.81 o 
  12  11  -7        2.94        6.30     12.46 o 
  13  11  -7       25.27        3.75     14.52 o 
   1  12  -7      170.54      159.21     17.28 o 
   2  12  -7      115.40      175.17     17.31 o 
   3  12  -7       78.61       79.78     15.83 o 
   4  12  -7       97.90      106.12     14.81 o 
   5  12  -7       65.44       75.07     13.83 o 
   6  12  -7      135.53      110.82     14.48 o 
   7  12  -7        3.71        3.63      9.87 o 
   8  12  -7      119.20      123.44     17.72 o 
   9  12  -7       22.40       13.34     11.59 o 
  10  12  -7       48.44       42.20     15.21 o 
  11  12  -7        5.96        5.67     13.38 o 
  12  12  -7        7.85        2.25     14.05 o 
  13  12  -7        4.81        6.62     14.99 o 
   0  13  -7      177.73      184.38     33.45 o 
   1  13  -7      114.80      139.12     17.23 o 
   2  13  -7      368.96      334.78     23.02 o 
   3  13  -7       41.42       25.94     11.14 o 
   4  13  -7       28.22       35.43     11.88 o 
   5  13  -7      248.71      226.16     19.78 o 
   6  13  -7       12.77       11.52     11.86 o 
   7  13  -7       20.24       23.48     12.25 o 
   8  13  -7       48.44       54.28     13.90 o 
   9  13  -7       58.30       46.63     14.42 o 
  10  13  -7       15.15       36.94     19.22 o 
  11  13  -7        7.94        9.80     14.89 o 
  12  13  -7       27.59       24.00     16.02 o 
   1  14  -7       98.13      109.49     14.95 o 
   2  14  -7      101.68       92.25     14.33 o 
   3  14  -7       36.58       -1.45     10.59 o 
   4  14  -7       97.72       98.08     15.52 o 
   5  14  -7       38.09       32.49     12.77 o 
   6  14  -7      140.85      114.87     16.58 o 
   7  14  -7       40.00       36.11     13.24 o 
   8  14  -7       39.07       31.27     14.21 o 
   9  14  -7       12.33        1.14     13.74 o 
  10  14  -7        0.35        5.71     15.53 o 
  11  14  -7       14.40       -8.60     14.86 o 
   0  15  -7       36.64       30.89     19.83 o 
   1  15  -7       68.31       71.88     13.36 o 
   2  15  -7       10.43        6.98     11.46 o 
   3  15  -7       37.39       35.57     12.46 o 
   4  15  -7       13.51       15.88     12.07 o 
   5  15  -7       78.84       73.85     15.02 o 
   6  15  -7       22.68       21.02     12.55 o 
   7  15  -7        0.65       -7.88     11.80 o 
   8  15  -7        9.84       30.29     13.82 o 
   9  15  -7       39.61       73.31     18.26 o 
  10  15  -7       16.21        0.92     16.91 o 
   1  16  -7       19.35        0.90     12.41 o 
   2  16  -7       23.14       35.51     13.02 o 
   3  16  -7       11.53       12.19     12.06 o 
   4  16  -7       11.70      -10.97     12.10 o 
   5  16  -7        1.30       11.11     12.41 o 
   6  16  -7        5.91       -8.48     12.16 o 
   7  16  -7        1.14       12.77     15.20 o 
   8  16  -7       15.96       22.27     13.96 o 
   0  17  -7       13.23        7.71     20.53 o 
   1  17  -7       10.12       35.45     15.92 o 
   2  17  -7       55.76       67.74     18.50 o 
   3  17  -7       28.41        5.94     12.87 o 
   4  17  -7       82.20       68.51     17.21 o 
   5  17  -7       25.40       10.45     13.14 o 
   6  17  -7       47.04       46.68     14.88 o 
   7  17  -7       26.91       17.65     14.19 o 
   1  18  -7        3.95       10.86     15.43 o 
   2  18  -7        2.72        3.52     15.51 o 
   3  18  -7        3.02        1.13     13.82 o 
   4  18  -7        4.28       19.09     14.45 o 
   5  18  -7       15.28       25.34     31.22 o 
   0   0  -6     2668.04     2385.60     74.60 o 
   2   0  -6     1846.84     1599.63     41.49 o 
   4   0  -6     4939.53     5073.83    103.67 o 
   6   0  -6      394.09      399.09     19.49 o 
   8   0  -6      644.66      608.41     52.40 o 
  10   0  -6      509.58      490.99     28.00 o 
  12   0  -6      153.91      161.22     19.57 o 
  14   0  -6      146.78      163.80     25.29 o 
  16   0  -6      498.41      500.20     45.40 o 
   1   1  -6      361.18      408.47     12.76 o 
   2   1  -6     1602.78     1662.73     34.34 o 
   3   1  -6      332.18      283.40     15.65 o 
   4   1  -6     1101.58     1062.33     23.05 o 
   5   1  -6       50.41       42.13      7.97 o 
   6   1  -6     1217.47     1193.76     31.69 o 
   7   1  -6       12.64       11.86      5.08 o 
   8   1  -6      529.22      499.57     16.51 o 
   9   1  -6      503.73      458.99     23.02 o 
  10   1  -6      221.99      212.23     14.23 o 
  11   1  -6      678.39      615.62     22.19 o 
  12   1  -6      265.95      308.23     20.81 o 
  13   1  -6       52.78       47.58     12.50 o 
  14   1  -6      100.23      104.30     17.18 o 
  15   1  -6      150.18      138.21     22.57 o 
  16   1  -6       78.58       89.13     16.31 o 
  17   1  -6       12.50        6.98     13.51 o 
   0   2  -6     1188.40     1239.84     32.75 o 
   1   2  -6     1305.25     1153.44     22.11 o 
   2   2  -6      172.06      176.64      9.04 o 
   3   2  -6     3370.15     3498.16     52.72 o 
   4   2  -6      603.53      629.52     20.81 o 
   5   2  -6      861.80      813.94     20.53 o 
   6   2  -6       87.95       76.24     10.11 o 
   7   2  -6      296.54      274.36     13.34 o 
   8   2  -6       95.12       77.01      9.18 o 
   9   2  -6      641.85      623.19     25.02 o 
  10   2  -6       77.66       41.96      9.34 o 
  11   2  -6      229.49      240.68     15.23 o 
  12   2  -6       98.95       92.94     12.85 o 
  13   2  -6      122.14      101.17     14.98 o 
  14   2  -6       61.12       51.75     13.04 o 
  15   2  -6        6.26      -10.38     10.38 o 
  16   2  -6       41.65       43.22     14.00 o 
  17   2  -6       88.26       47.78     18.00 o 
   1   3  -6      435.09      510.01     14.25 o 
   2   3  -6      169.63      155.96      8.86 o 
   3   3  -6     1334.09     1385.02     28.09 o 
   4   3  -6       92.86       99.29      7.71 o 
   5   3  -6       10.93       20.65      5.98 o 
   6   3  -6       60.15       44.62      7.13 o 
   7   3  -6       67.74       59.49      7.27 o 
   8   3  -6      300.47      287.27     16.65 o 
   9   3  -6      147.29      106.45     12.11 o 
  10   3  -6      443.89      400.68     21.69 o 
  11   3  -6      848.61      896.09     35.53 o 
  12   3  -6      154.90      172.45     15.26 o 
  13   3  -6      665.39      690.30     29.98 o 
  14   3  -6      293.79      261.77     21.38 o 
  15   3  -6      150.78      167.43     20.84 o 
  16   3  -6       36.97        9.94     11.29 o 
  17   3  -6       81.31       56.02     23.36 o 
   0   4  -6      922.55      911.57     32.02 o 
   1   4  -6      239.64      242.92     10.67 o 
   2   4  -6     4701.40     4906.57     71.34 o 
   3   4  -6     1111.41     1164.72     25.74 o 
   4   4  -6      837.17      790.09     26.78 o 
   5   4  -6      126.98      127.73      9.45 o 
   6   4  -6       51.93       45.37      6.50 o 
   7   4  -6      220.51      216.40     13.74 o 
   8   4  -6      304.22      326.07     17.38 o 
   9   4  -6      114.39      107.00     12.20 o 
  10   4  -6      170.28      167.73     14.20 o 
  11   4  -6      155.56      141.51     14.33 o 
  12   4  -6       47.24       32.38     10.62 o 
  13   4  -6       50.58       34.57     11.57 o 
  14   4  -6      136.30      166.37     18.39 o 
  15   4  -6       93.64       83.94     17.52 o 
  16   4  -6        2.48       -5.40     12.73 o 
  17   4  -6       11.72       30.67     16.22 o 
   1   5  -6      820.11      846.10     21.35 o 
   2   5  -6      827.69      796.77     20.96 o 
   3   5  -6      167.49      199.40     11.90 o 
   4   5  -6      654.83      630.90     18.26 o 
   5   5  -6      231.07      230.69     12.23 o 
   6   5  -6      352.24      352.58     16.75 o 
   7   5  -6       27.45       20.82      6.27 o 
   8   5  -6      364.79      388.18     19.12 o 
   9   5  -6      141.25      116.49     14.53 o 
  10   5  -6      275.21      282.29     21.06 o 
  11   5  -6      112.39      115.00     13.32 o 
  12   5  -6       47.91       19.78      8.44 o 
  13   5  -6       99.06       72.28     13.59 o 
  14   5  -6       30.08       34.69     13.53 o 
  15   5  -6        4.13        5.36     12.42 o 
  16   5  -6       16.19       14.78     13.67 o 
  17   5  -6        6.39        3.95     14.51 o 
   0   6  -6       16.84       15.91      9.21 o 
   1   6  -6      256.74      260.70     13.44 o 
   2   6  -6       46.28       19.84      7.35 o 
   3   6  -6      295.68      320.68     14.89 o 
   4   6  -6      265.11      275.17     13.55 o 
   5   6  -6      124.66      146.28     10.72 o 
   6   6  -6       92.56       67.72      9.06 o 
   7   6  -6       33.43       36.06      6.60 o 
   8   6  -6      523.56      571.41     22.60 o 
   9   6  -6       80.02       61.20     12.64 o 
  10   6  -6       28.58       21.87      7.81 o 
  11   6  -6        9.69        8.98      9.21 o 
  12   6  -6      901.09      938.83     47.75 o 
  13   6  -6        8.20       14.86     11.87 o 
  14   6  -6       81.52       65.03     15.98 o 
  15   6  -6        2.19       -0.41     12.04 o 
  16   6  -6       82.40       44.58     15.66 o 
   1   7  -6     1092.78     1136.80     31.68 o 
   2   7  -6       13.44        9.67      4.93 o 
   3   7  -6      634.40      662.06     20.69 o 
   4   7  -6      229.00      247.05     13.48 o 
   5   7  -6      259.35      260.46     13.63 o 
   6   7  -6       30.89       27.08      7.14 o 
   7   7  -6      148.45      150.31     12.70 o 
   8   7  -6      147.72      150.77     13.19 o 
   9   7  -6      417.15      409.45     20.70 o 
  10   7  -6      420.41      453.83     23.53 o 
  11   7  -6      168.66      155.95     18.42 o 
  12   7  -6       97.24       76.47     16.13 o 
  13   7  -6       40.26       20.35     11.21 o 
  14   7  -6       70.99       70.61     17.72 o 
  15   7  -6       21.11       13.41     14.72 o 
  16   7  -6        4.40       -2.64     14.00 o 
   0   8  -6      140.11      181.61     20.64 o 
   1   8  -6        5.06       -0.63      5.24 o 
   2   8  -6       33.89       19.34      6.35 o 
   3   8  -6      541.46      562.68     20.85 o 
   4   8  -6        0.02        5.71      5.83 o 
   5   8  -6       42.44       38.30      7.31 o 
   6   8  -6       19.66       16.28      7.00 o 
   7   8  -6      320.77      278.61     16.26 o 
   8   8  -6        5.45        0.50      6.90 o 
   9   8  -6      487.99      575.48     24.21 o 
  10   8  -6       97.00       84.84     12.13 o 
  11   8  -6      569.56      591.34     37.56 o 
  12   8  -6       52.83       33.41     12.13 o 
  13   8  -6      138.30      106.67     26.22 o 
  14   8  -6       71.50       75.06     16.06 o 
  15   8  -6       75.76       88.44     21.81 o 
  16   8  -6        4.81        5.50     14.86 o 
   1   9  -6      137.34      129.06     12.82 o 
   2   9  -6       43.13       33.00      8.10 o 
   3   9  -6      517.29      469.89     19.82 o 
   4   9  -6      114.99      157.78     12.65 o 
   5   9  -6       25.06       24.16      7.94 o 
   6   9  -6       10.18       12.21      7.25 o 
   7   9  -6      305.30      306.80     17.35 o 
   8   9  -6       66.77       51.75     11.75 o 
   9   9  -6      407.79      447.83     26.42 o 
  10   9  -6        7.54        4.57      8.40 o 
  11   9  -6      455.01      499.71     49.30 o 
  12   9  -6       24.47       25.40     10.17 o 
  13   9  -6        5.19       -0.11     10.36 o 
  14   9  -6       58.85       41.01     14.90 o 
  15   9  -6      102.38       99.43     20.67 o 
   0  10  -6      172.27      190.92     23.18 o 
   1  10  -6      183.39      170.29     14.34 o 
   2  10  -6       17.82       17.47      6.44 o 
   3  10  -6      579.74      636.72     26.76 o 
   4  10  -6      108.76      106.14     10.58 o 
   5  10  -6       70.81       66.90     14.61 o 
   6  10  -6      152.20      151.34     14.31 o 
   7  10  -6      168.34      161.28     15.01 o 
   8  10  -6       93.71       76.65     17.46 o 
   9  10  -6       65.77       50.85     14.53 o 
  10  10  -6       44.15       46.95     11.78 o 
  11  10  -6       91.55       69.56     17.05 o 
  12  10  -6       66.58       29.14     12.34 o 
  13  10  -6        6.38       -5.50     10.66 o 
  14  10  -6        5.68       -3.71     12.33 o 
  15  10  -6       14.09       20.29     16.56 o 
   1  11  -6      915.33     1021.62     31.52 o 
   2  11  -6      214.54      219.16     16.13 o 
   3  11  -6       19.55       14.75      7.87 o 
   4  11  -6      416.91      405.94     19.04 o 
   5  11  -6     1160.54     1422.73     35.85 o 
   6  11  -6       73.51       51.68     12.35 o 
   7  11  -6       53.71       40.57     14.68 o 
   8  11  -6      100.82      102.83     14.47 o 
   9  11  -6       37.03       27.68      9.92 o 
  10  11  -6       25.62       21.01     11.09 o 
  11  11  -6       41.91       40.13     11.63 o 
  12  11  -6       46.80       20.72     11.45 o 
  13  11  -6        7.91       -8.99     12.42 o 
  14  11  -6       17.73       20.60     14.80 o 
   0  12  -6      682.27      711.60     40.80 o 
   1  12  -6      125.89       86.19     22.69 o 
   2  12  -6       93.31      107.85     16.59 o 
   3  12  -6       23.28        4.46      8.11 o 
   4  12  -6      134.28       93.73     17.66 o 
   5  12  -6       40.39       34.13     10.67 o 
   6  12  -6       94.38       79.08     11.40 o 
   7  12  -6       26.42       17.65      9.29 o 
   8  12  -6      134.49      177.61     17.77 o 
   9  12  -6       19.23        9.26      9.86 o 
  10  12  -6       62.17       54.17     14.37 o 
  11  12  -6       22.07        5.06     10.97 o 
  12  12  -6       31.62       11.95     12.66 o 
  13  12  -6       13.55       12.17     14.05 o 
  14  12  -6        5.52       -3.59     15.60 o 
   1  13  -6      829.51      859.54     32.21 o 
   2  13  -6      417.33      468.29     36.90 o 
   3  13  -6      956.65     1063.12     33.18 o 
   4  13  -6      128.74       81.08     14.62 o 
   5  13  -6       96.83       70.68     14.26 o 
   6  13  -6       58.26       55.86     12.89 o 
   7  13  -6       21.47       13.98      9.53 o 
   8  13  -6       96.74       47.31     14.25 o 
   9  13  -6       49.63       41.72     12.06 o 
  10  13  -6       27.62       30.37     12.85 o 
  11  13  -6        8.57        6.85     13.22 o 
  12  13  -6        8.10       11.54     13.45 o 
  13  13  -6        3.89       22.79     15.43 o 
   0  14  -6      807.09     1042.46     72.16 o 
   1  14  -6      163.83      156.34     16.69 o 
   2  14  -6      228.63      248.64     20.34 o 
   3  14  -6      297.28      285.46     22.40 o 
   4  14  -6       73.66       50.96     12.69 o 
   5  14  -6      130.98       95.41     18.62 o 
   6  14  -6       30.98       17.34     10.45 o 
   7  14  -6       11.87       13.86     10.63 o 
   8  14  -6       17.51       12.88     10.72 o 
   9  14  -6       11.71        7.98     11.60 o 
  10  14  -6        7.17       13.46     14.54 o 
  11  14  -6        2.39      -13.26     13.26 o 
  12  14  -6       20.37       13.69     14.67 o 
   1  15  -6       10.70       17.57      8.19 o 
   2  15  -6       41.73       22.66     10.31 o 
   3  15  -6      217.35      261.48     19.93 o 
   4  15  -6       30.25       21.30     11.10 o 
   5  15  -6       63.45       59.90     12.79 o 
   6  15  -6       65.62       28.06     11.86 o 
   7  15  -6       13.58        7.90     11.03 o 
   8  15  -6       41.17       35.51     11.94 o 
   9  15  -6       12.71       13.34     13.44 o 
  10  15  -6        0.23       -2.13     14.38 o 
  11  15  -6        6.75       -7.15     14.48 o 
   0  16  -6      104.74      106.37     37.93 o 
   1  16  -6       13.04       14.76      9.77 o 
   2  16  -6       42.25        5.05      9.96 o 
   3  16  -6       12.51        7.11     10.23 o 
   4  16  -6        8.04       13.81     11.00 o 
   5  16  -6      152.37      133.66     21.38 o 
   6  16  -6       65.21       37.49     12.85 o 
   7  16  -6        4.92        2.21     11.24 o 
   8  16  -6        7.88       -2.47     11.98 o 
   9  16  -6       18.25       16.85     15.65 o 
  10  16  -6        4.57        3.53     16.04 o 
   1  17  -6        1.46       -0.79     10.16 o 
   2  17  -6        3.83       11.00     10.85 o 
   3  17  -6       42.07       31.29     11.85 o 
   4  17  -6       12.31       20.25     12.19 o 
   5  17  -6       16.47        6.21     12.05 o 
   6  17  -6       46.64        5.22     12.13 o 
   7  17  -6        6.63        9.89     13.03 o 
   8  17  -6        0.36        5.17     14.06 o 
   0  18  -6        5.63        2.17     16.62 o 
   1  18  -6       19.54        2.89     11.80 o 
   2  18  -6       15.19        8.61     12.62 o 
   3  18  -6       13.14       21.85     12.97 o 
   4  18  -6        9.12       16.05     14.30 o 
   5  18  -6       23.34        1.11     13.47 o 
   6  18  -6       19.28       10.66     15.27 o 
   7  18  -6       15.05       -0.21     15.88 o 
   1  19  -6       10.08       12.38     18.07 o 
   2  19  -6       11.34        7.49     15.44 o 
   3  19  -6        0.90       -2.43     13.89 o 
   4  19  -6        1.19        8.53     16.18 o 
   2   0  -5     4354.23     4452.50     80.91 o 
   4   0  -5      987.15      887.11     30.64 o 
   6   0  -5     1313.09     1188.16     32.34 o 
   8   0  -5      810.11      808.46     26.99 o 
  10   0  -5      478.54      506.02     30.98 o 
  12   0  -5      521.48      560.12     48.42 o 
  14   0  -5       13.97       -4.72     14.70 o 
  16   0  -5       63.39       31.87     19.80 o 
  18   0  -5       21.60       11.56     19.09 o 
   0   1  -5     3311.16     3309.57     83.84 o 
   1   1  -5     1211.67     1169.91     20.90 o 
   2   1  -5      338.53      357.70     11.74 o 
   3   1  -5      354.46      293.87      8.87 o 
   4   1  -5      534.83      555.83     13.47 o 
   5   1  -5      257.87      287.32     10.81 o 
   6   1  -5      313.84      322.24     12.83 o 
   7   1  -5      606.21      608.91     16.20 o 
   8   1  -5      895.90      834.84     28.28 o 
   9   1  -5     1280.22     1291.73     28.85 o 
  10   1  -5     2338.31     2494.86     47.24 o 
  11   1  -5       60.76       38.93      7.22 o 
  12   1  -5      863.60      923.53     28.28 o 
  13   1  -5      134.98      154.55     16.62 o 
  14   1  -5      513.27      541.09     27.17 o 
  15   1  -5       17.31        9.00     11.76 o 
  16   1  -5      147.83      151.09     19.75 o 
  17   1  -5        1.85      -12.45     12.45 o 
  18   1  -5       91.98       85.94     16.91 o 
   1   2  -5     1407.05     1523.71     25.00 o 
   2   2  -5       25.76       20.81      4.27 o 
   3   2  -5     1787.22     1664.66     26.95 o 
   4   2  -5      413.69      464.32     12.52 o 
   5   2  -5     1933.89     1947.70     38.00 o 
   6   2  -5      311.10      287.29     11.40 o 
   7   2  -5      638.45      596.97     17.20 o 
   8   2  -5      711.07      709.54     26.03 o 
   9   2  -5       15.59        8.40      6.02 o 
  10   2  -5       21.20       15.93      6.29 o 
  11   2  -5      526.41      553.18     20.31 o 
  12   2  -5      336.57      368.59     19.59 o 
  13   2  -5      116.98      122.23     14.99 o 
  14   2  -5      236.29      251.68     20.20 o 
  15   2  -5      245.82      220.73     22.82 o 
  16   2  -5       27.13       20.40     13.24 o 
  17   2  -5       89.83       87.54     14.60 o 
  18   2  -5        0.16       -0.06     12.22 o 
   0   3  -5     2478.96     2544.99     51.65 o 
   1   3  -5      986.85     1006.03     19.26 o 
   2   3  -5     1234.69     1368.15     26.30 o 
   3   3  -5     2803.55     2846.40     40.37 o 
   4   3  -5      640.72      633.61     15.33 o 
   5   3  -5      503.95      503.03     13.56 o 
   6   3  -5       58.83       60.42      7.02 o 
   7   3  -5      256.73      216.51     10.94 o 
   8   3  -5        7.70        4.26      5.49 o 
   9   3  -5      663.31      602.35     20.03 o 
  10   3  -5      342.85      348.51     17.59 o 
  11   3  -5      205.34      236.91     14.62 o 
  12   3  -5       32.97       17.94     10.26 o 
  13   3  -5      121.94      105.38     14.26 o 
  14   3  -5      265.29      292.47     20.92 o 
  15   3  -5      134.89       98.23     16.66 o 
  16   3  -5       70.78       27.15     13.19 o 
  17   3  -5        6.38        2.43     11.61 o 
  18   3  -5       32.32       10.57     14.25 o 
   1   4  -5      796.30      858.40     23.39 o 
   2   4  -5     1957.70     1970.84     39.05 o 
   3   4  -5     1610.82     1565.93     30.73 o 
   4   4  -5      284.63      297.30     12.94 o 
   5   4  -5      460.45      426.43     12.28 o 
   6   4  -5       35.72       28.95      5.68 o 
   7   4  -5       41.56       38.44      6.66 o 
   8   4  -5       35.48       28.26      6.47 o 
   9   4  -5       23.77       12.98      6.35 o 
  10   4  -5      243.75      246.57     15.11 o 
  11   4  -5      409.09      402.88     18.88 o 
  12   4  -5       42.67       29.27      8.21 o 
  13   4  -5       77.00       68.04     15.44 o 
  14   4  -5        9.58       -8.82      8.82 o 
  15   4  -5       16.64       12.88      9.75 o 
  16   4  -5      105.20       64.72     19.56 o 
  17   4  -5       84.23       54.49     13.20 o 
  18   4  -5       20.82       13.12     13.74 o 
   0   5  -5      581.53      491.29     22.13 o 
   1   5  -5      707.04      715.43     22.14 o 
   2   5  -5     3264.02     3355.85     52.79 o 
   3   5  -5       19.96       10.11      4.28 o 
   4   5  -5      845.21      822.32     19.30 o 
   5   5  -5      146.80      211.63     10.76 o 
   6   5  -5      155.20      153.45      8.55 o 
   7   5  -5        2.04       -1.94      4.35 o 
   8   5  -5      625.11      609.82     20.49 o 
   9   5  -5       18.65        8.81      5.70 o 
  10   5  -5      372.79      417.38     18.71 o 
  11   5  -5       63.18       60.98      9.15 o 
  12   5  -5      153.35      132.01     14.54 o 
  13   5  -5      103.49       69.45     18.61 o 
  14   5  -5      127.28      103.18     21.79 o 
  15   5  -5       52.58       21.63     14.01 o 
  16   5  -5       58.16       31.99     11.67 o 
  17   5  -5        1.09        4.61     11.94 o 
   1   6  -5      394.72      363.50     12.06 o 
   2   6  -5      940.56      860.37     27.21 o 
   3   6  -5     2762.75     2898.32     42.93 o 
   4   6  -5      156.92      186.73     10.13 o 
   5   6  -5      552.87      542.70     16.89 o 
   6   6  -5       60.80       60.44      6.74 o 
   7   6  -5      193.31      228.29     11.59 o 
   8   6  -5       41.62       23.94      5.42 o 
   9   6  -5       50.95       29.77      7.95 o 
  10   6  -5       86.12       51.65      8.44 o 
  11   6  -5       29.23        2.27      7.19 o 
  12   6  -5      266.36      324.80     23.27 o 
  13   6  -5      102.57       87.95     18.62 o 
  14   6  -5      404.71      463.05     29.73 o 
  15   6  -5       72.84       47.72     19.24 o 
  16   6  -5       73.39       86.51     14.99 o 
  17   6  -5       69.19       56.29     16.92 o 
   0   7  -5     2020.35     1978.84    114.35 o 
   1   7  -5     1161.00     1238.02     37.63 o 
   2   7  -5      399.78      400.65     17.99 o 
   3   7  -5      973.06      950.82     21.81 o 
   4   7  -5       44.00       47.17      6.86 o 
   5   7  -5        7.73        5.83      4.24 o 
   6   7  -5       28.89       43.95      6.83 o 
   7   7  -5      191.35      196.18     10.91 o 
   8   7  -5      121.04      162.64     11.32 o 
   9   7  -5      530.26      554.71     21.38 o 
  10   7  -5      143.54      145.74     14.58 o 
  11   7  -5        0.13        0.84      6.98 o 
  12   7  -5      629.91      709.11     30.20 o 
  13   7  -5       58.62       30.61     10.94 o 
  14   7  -5       86.69       64.35     15.17 o 
  15   7  -5       36.20       42.90     16.60 o 
  16   7  -5        5.25        6.99     13.99 o 
  17   7  -5       10.50       25.63     15.19 o 
   1   8  -5      206.90      179.12      9.84 o 
   2   8  -5      178.51      169.81     10.59 o 
   3   8  -5      600.21      584.16     19.07 o 
   4   8  -5      742.69      758.46     23.92 o 
   5   8  -5      354.87      418.01     14.50 o 
   6   8  -5      733.11      711.45     19.56 o 
   7   8  -5      476.60      501.18     19.24 o 
   8   8  -5      422.71      424.16     16.33 o 
   9   8  -5      377.36      385.92     19.96 o 
  10   8  -5      228.37      228.17     16.85 o 
  11   8  -5       40.05       27.29      8.39 o 
  12   8  -5       33.19       15.34      9.94 o 
  13   8  -5      471.38      521.74     28.00 o 
  14   8  -5       14.17        1.36     12.88 o 
  15   8  -5       11.69       23.94     15.69 o 
  16   8  -5        2.89       -8.31     14.61 o 
   0   9  -5       65.16       58.79     10.33 o 
   1   9  -5       91.91      105.81      8.54 o 
   2   9  -5      472.12      443.92     18.24 o 
   3   9  -5       40.19       28.23      5.83 o 
   4   9  -5      371.07      370.49     14.66 o 
   5   9  -5       56.89       50.35      7.96 o 
   6   9  -5      283.65      296.40     14.22 o 
   7   9  -5      708.01      704.21     31.27 o 
   8   9  -5      153.07      167.80     12.68 o 
   9   9  -5      128.49      145.46     11.69 o 
  10   9  -5       11.35       21.22      8.08 o 
  11   9  -5      389.68      317.10     23.95 o 
  12   9  -5       54.98       37.38     10.28 o 
  13   9  -5       32.84       12.89     11.76 o 
  14   9  -5       21.09       26.80     15.29 o 
  15   9  -5       24.93       13.77     15.65 o 
  16   9  -5       30.85       24.65     16.98 o 
   1  10  -5       86.63       86.93      9.20 o 
   2  10  -5      133.88      127.67     10.47 o 
   3  10  -5      576.30      609.88     18.49 o 
   4  10  -5       98.25       98.15      9.57 o 
   5  10  -5       25.65       26.87      7.68 o 
   6  10  -5       33.95       23.63      7.77 o 
   7  10  -5      121.29       91.12     13.49 o 
   8  10  -5        5.34        7.65      7.58 o 
   9  10  -5      139.52      120.63     12.32 o 
  10  10  -5      431.35      405.29     26.16 o 
  11  10  -5       35.86       19.21      9.28 o 
  12  10  -5       34.39       32.40     11.53 o 
  13  10  -5      127.30       72.87     13.57 o 
  14  10  -5       22.96       15.97     14.14 o 
  15  10  -5       12.37       22.43     16.24 o 
  16  10  -5       16.05       21.98     21.63 o 
   0  11  -5     2077.30     1924.36     80.72 o 
   1  11  -5        8.33        5.58      6.13 o 
   2  11  -5      215.07      241.58     14.01 o 
   3  11  -5      330.49      312.57     17.82 o 
   4  11  -5     1791.74     1695.66     39.69 o 
   5  11  -5       84.33       98.03     11.02 o 
   6  11  -5       69.83       70.86      9.55 o 
   7  11  -5        0.40       -1.55      7.28 o 
   8  11  -5        9.75       17.31      8.39 o 
   9  11  -5      214.84      216.43     16.32 o 
  10  11  -5       58.36       52.32     11.98 o 
  11  11  -5       22.45       31.10     11.80 o 
  12  11  -5       13.14        8.71     11.25 o 
  13  11  -5        3.22        1.03     11.98 o 
  14  11  -5        3.54       26.21     13.31 o 
  15  11  -5       11.99        8.31     16.18 o 
   1  12  -5      719.56      702.41     24.98 o 
   2  12  -5      249.17      216.55     15.51 o 
   3  12  -5      188.38      204.03     12.97 o 
   4  12  -5       43.16       50.66      9.22 o 
   5  12  -5      200.08      178.27     13.80 o 
   6  12  -5       97.60       99.46     11.48 o 
   7  12  -5      419.68      445.28     30.03 o 
   8  12  -5      201.85      201.14     16.11 o 
   9  12  -5       70.24       73.02     10.81 o 
  10  12  -5       10.76        2.10     11.37 o 
  11  12  -5       44.96       28.87     13.08 o 
  12  12  -5        5.33       11.31     12.69 o 
  13  12  -5       18.76       21.65     14.05 o 
  14  12  -5        0.66       -1.04     14.46 o 
   0  13  -5     2267.19     2544.72     90.59 o 
   1  13  -5      294.74      258.28     18.74 o 
   2  13  -5        1.77       -3.60      7.99 o 
   3  13  -5       70.23       47.24     11.00 o 
   4  13  -5      560.16      601.27     30.32 o 
   5  13  -5      220.61      176.06     14.92 o 
   6  13  -5       31.82       20.58      9.46 o 
   7  13  -5       63.05       60.75     10.87 o 
   8  13  -5       18.22       22.68      9.77 o 
   9  13  -5       43.02       26.97     10.81 o 
  10  13  -5        0.46       33.50     12.90 o 
  11  13  -5       11.19       -5.19     11.96 o 
  12  13  -5       25.77        7.83     13.27 o 
  13  13  -5        7.22        9.94     14.44 o 
  14  13  -5        7.53       10.50     14.79 o 
   1  14  -5      134.34       87.42     15.27 o 
   2  14  -5      108.32       89.54     17.03 o 
   3  14  -5      736.07      665.59     35.60 o 
   4  14  -5      195.42      243.94     17.26 o 
   5  14  -5        1.03        0.46      9.14 o 
   6  14  -5      107.60      123.91     14.27 o 
   7  14  -5      240.92      210.00     18.40 o 
   8  14  -5       21.62       17.08     10.70 o 
   9  14  -5       42.37       62.26     13.94 o 
  10  14  -5       16.47       20.32     13.26 o 
  11  14  -5        2.68       -4.05     12.71 o 
  12  14  -5        1.20       -5.68     13.35 o 
  13  14  -5        8.06        4.72     15.68 o 
   0  15  -5      381.27      375.35     33.79 o 
   1  15  -5     1048.39     1193.86     43.80 o 
   2  15  -5      191.70      192.82     16.92 o 
   3  15  -5      119.66      104.27     12.64 o 
   4  15  -5       86.08       88.50     13.13 o 
   5  15  -5      228.53      178.07     16.35 o 
   6  15  -5       26.36       22.67     11.60 o 
   7  15  -5        1.96        2.42     10.23 o 
   8  15  -5       45.29       16.95     11.78 o 
   9  15  -5       18.79       -4.35     13.02 o 
  10  15  -5        3.86       17.71     15.02 o 
  11  15  -5       11.55       -3.15     14.26 o 
  12  15  -5        4.90       -5.41     14.91 o 
   1  16  -5        5.81        4.99      9.29 o 
   2  16  -5       91.44       90.21     12.74 o 
   3  16  -5       61.91       42.42     11.90 o 
   4  16  -5       10.43      -10.41     10.41 o 
   5  16  -5       41.58       33.45     12.66 o 
   6  16  -5       66.63       70.97     16.75 o 
   7  16  -5       27.06       11.13     12.88 o 
   8  16  -5       24.63       26.72     12.95 o 
   9  16  -5       21.23       12.01     14.98 o 
  10  16  -5        4.30       -9.47     13.45 o 
  11  16  -5       33.80       13.26     16.30 o 
   0  17  -5       51.06       44.66     20.30 o 
   1  17  -5        8.26       -6.84     10.68 o 
   2  17  -5      100.31       87.03     14.75 o 
   3  17  -5       11.89       24.46     12.94 o 
   4  17  -5        2.16        4.73     11.87 o 
   5  17  -5      126.92      113.83     17.38 o 
   6  17  -5       17.45        9.92     12.80 o 
   7  17  -5       13.67        7.93     13.02 o 
   8  17  -5       14.62      -11.38     12.39 o 
   9  17  -5       33.60       37.97     17.33 o 
  10  17  -5        1.84      -11.71     15.56 o 
   1  18  -5        6.42        4.19     11.19 o 
   2  18  -5       27.74       23.95     13.06 o 
   3  18  -5       52.12       53.84     15.14 o 
   4  18  -5       16.82       11.66     13.31 o 
   5  18  -5        9.94       11.98     13.46 o 
   6  18  -5       47.78       43.21     15.23 o 
   7  18  -5        1.11        8.52     12.90 o 
   8  18  -5       32.51       31.60     17.47 o 
   0  19  -5       31.39       -7.57     20.40 o 
   1  19  -5       19.40       11.31     13.10 o 
   2  19  -5        5.65       20.07     13.70 o 
   3  19  -5        1.54        2.60     13.26 o 
   4  19  -5        1.46       -1.52     13.42 o 
   5  19  -5       12.64       10.59     14.23 o 
   6  19  -5       23.30       33.62     14.56 o 
   1  20  -5       27.97       44.72     15.51 o 
   2  20  -5        1.05       -3.34     13.22 o 
   3  20  -5        8.85       17.74     15.13 o 
   0   0  -4    17874.63    18032.17    404.93 o 
   2   0  -4    18627.20    18856.71    299.90 o 
   4   0  -4     1325.95     1278.28     27.44 o 
   6   0  -4     3976.27     3906.71     73.86 o 
   8   0  -4       49.48       51.43     13.07 o 
  10   0  -4      101.68       94.47     13.94 o 
  12   0  -4      137.32      127.78     18.62 o 
  14   0  -4      238.88      196.58     39.95 o 
  16   0  -4      500.94      577.06     57.28 o 
  18   0  -4       33.40       37.86     24.67 o 
   1   1  -4       44.40       51.96      5.46 o 
   2   1  -4      761.06      799.49     13.67 o 
   3   1  -4      602.20      615.93     11.54 o 
   4   1  -4      427.73      370.41     10.35 o 
   5   1  -4     1607.37     1829.14     28.03 o 
   6   1  -4     2211.10     2100.19     33.68 o 
   7   1  -4     3469.81     3264.73     45.76 o 
   8   1  -4     1006.11      991.03     21.86 o 
   9   1  -4       90.03       93.30      8.55 o 
  10   1  -4      284.65      295.50     13.87 o 
  11   1  -4      497.01      558.61     18.52 o 
  12   1  -4      364.46      344.03     17.49 o 
  13   1  -4      181.15      165.59     15.57 o 
  14   1  -4        0.65        4.12     10.53 o 
  15   1  -4       65.09       54.71     12.66 o 
  16   1  -4       74.49       51.11     13.24 o 
  17   1  -4       81.17       33.25     13.51 o 
  18   1  -4       89.05       99.56     16.80 o 
   0   2  -4     1400.45     1434.45     31.77 o 
   1   2  -4    11581.04    11557.27    125.96 o 
   2   2  -4     6030.42     5989.90     66.77 o 
   3   2  -4     4093.57     4022.82     50.06 o 
   4   2  -4      971.86     1026.97     18.10 o 
   5   2  -4      620.31      561.35     14.14 o 
   6   2  -4     1638.06     1606.65     26.71 o 
   7   2  -4      893.72      889.41     27.88 o 
   8   2  -4      260.67      265.40     13.61 o 
   9   2  -4      320.78      324.62     14.55 o 
  10   2  -4      502.44      559.77     17.99 o 
  11   2  -4       11.82        5.77      6.24 o 
  12   2  -4       81.49       73.19     10.58 o 
  13   2  -4      514.73      604.85     35.03 o 
  14   2  -4       93.17       65.88     14.13 o 
  15   2  -4       68.98       57.31     12.77 o 
  16   2  -4      100.81      103.91     13.94 o 
  17   2  -4       34.47        8.67     11.87 o 
  18   2  -4        0.75        3.38     12.25 o 
   1   3  -4     2087.15     2084.36     27.29 o 
   2   3  -4     1445.96     1457.46     20.99 o 
   3   3  -4       26.77       31.25      5.11 o 
   4   3  -4      373.59      316.36      9.67 o 
   5   3  -4     3245.52     3490.78     44.95 o 
   6   3  -4     1682.53     1755.19     28.77 o 
   7   3  -4     1338.05     1290.10     29.29 o 
   8   3  -4      280.29      253.95     11.44 o 
   9   3  -4      315.41      342.73     14.21 o 
  10   3  -4       73.62       65.78      8.24 o 
  11   3  -4       88.16       92.53     10.32 o 
  12   3  -4       31.15       19.77      7.54 o 
  13   3  -4      261.36      267.12     17.93 o 
  14   3  -4       50.78       57.77     11.79 o 
  15   3  -4       50.33       25.02     10.10 o 
  16   3  -4       92.66       83.19     13.29 o 
  17   3  -4      116.34      101.07     15.20 o 
  18   3  -4       26.93       18.16     12.88 o 
   0   4  -4    10816.09    10625.82    160.70 o 
   1   4  -4      349.17      378.99     10.04 o 
   2   4  -4     1225.07     1319.63     20.35 o 
   3   4  -4      379.30      401.22     11.05 o 
   4   4  -4       78.33      107.68      5.80 o 
   5   4  -4      170.08      137.39      6.57 o 
   6   4  -4     2307.17     2383.66     32.35 o 
   7   4  -4        0.38       -1.39      4.14 o 
   8   4  -4       58.66       52.64      6.47 o 
   9   4  -4      108.52       95.47      8.11 o 
  10   4  -4      352.58      330.21     14.23 o 
  11   4  -4      627.92      581.14     30.37 o 
  12   4  -4       69.80       57.11      8.78 o 
  13   4  -4      219.99      261.90     19.47 o 
  14   4  -4       20.77       16.22      9.51 o 
  15   4  -4       20.81       23.26     10.55 o 
  16   4  -4       23.39        9.12     11.07 o 
  17   4  -4      173.36      184.51     21.98 o 
  18   4  -4        5.47        1.88     11.92 o 
   1   5  -4      898.19      944.97     17.20 o 
   2   5  -4      193.24      240.71      8.46 o 
   3   5  -4     1710.53     1871.04     26.62 o 
   4   5  -4      141.42      144.53      6.32 o 
   5   5  -4      847.34      840.66     17.10 o 
   6   5  -4     1753.85     1727.41     34.28 o 
   7   5  -4       88.98       77.84      6.63 o 
   8   5  -4      329.73      298.50     11.21 o 
   9   5  -4      107.77      100.47      7.99 o 
  10   5  -4      310.14      321.75     17.89 o 
  11   5  -4        4.71       -2.75      6.58 o 
  12   5  -4       14.16       13.92      7.38 o 
  13   5  -4      179.99      148.58     16.17 o 
  14   5  -4       76.20       51.62     10.62 o 
  15   5  -4      158.89      140.52     22.90 o 
  16   5  -4        0.06       -4.88     10.66 o 
  17   5  -4       44.68       26.27     12.78 o 
  18   5  -4        7.43       16.19     12.27 o 
   0   6  -4     2152.31     2230.80     46.29 o 
   1   6  -4      125.34      127.25      7.63 o 
   2   6  -4     2262.69     2391.48     32.70 o 
   3   6  -4     1555.88     1571.48     25.35 o 
   4   6  -4      327.05      402.56     12.28 o 
   5   6  -4       78.01       69.86      6.42 o 
   6   6  -4      403.98      436.70     11.83 o 
   7   6  -4        7.42       13.70      4.79 o 
   8   6  -4      809.67      825.55     19.65 o 
   9   6  -4       37.39       29.17      5.85 o 
  10   6  -4      360.37      388.63     17.67 o 
  11   6  -4        2.18       -3.08      6.36 o 
  12   6  -4      173.70      173.86     16.67 o 
  13   6  -4      178.68      216.42     19.04 o 
  14   6  -4      278.92      322.36     25.89 o 
  15   6  -4       15.72       23.53     10.83 o 
  16   6  -4        9.65       -5.43     10.59 o 
  17   6  -4       14.88       17.83     12.46 o 
  18   6  -4        3.73        3.72     11.99 o 
   1   7  -4       67.62       58.34      6.31 o 
   2   7  -4      186.11      257.82     10.59 o 
   3   7  -4      432.19      450.86     13.75 o 
   4   7  -4     1143.60     1174.22     21.01 o 
   5   7  -4      376.92      383.29     12.26 o 
   6   7  -4       42.70       43.26      6.00 o 
   7   7  -4      261.86      233.43     11.25 o 
   8   7  -4      148.05      170.24     10.76 o 
   9   7  -4      665.02      627.09     19.46 o 
  10   7  -4       12.09       11.14      6.11 o 
  11   7  -4      147.12      138.92     13.45 o 
  12   7  -4       22.75        5.69      8.18 o 
  13   7  -4      176.69      175.61     17.82 o 
  14   7  -4       99.51       80.28     19.00 o 
  15   7  -4       72.58       48.43     14.31 o 
  16   7  -4       10.77        4.38     11.38 o 
  17   7  -4       30.40       12.55     12.13 o 
   0   8  -4     2521.78     2478.70     52.19 o 
   1   8  -4      718.91      714.55     17.89 o 
   2   8  -4      366.45      437.50     13.87 o 
   3   8  -4       44.85       47.32      7.04 o 
   4   8  -4      170.86      166.93      9.40 o 
   5   8  -4      185.88      181.93      9.57 o 
   6   8  -4       92.21      104.76      8.05 o 
   7   8  -4      132.31      121.58      9.14 o 
   8   8  -4      192.64      197.35     11.69 o 
   9   8  -4      155.09      154.73     11.19 o 
  10   8  -4      141.27      140.76     12.19 o 
  11   8  -4      797.90      878.95     29.55 o 
  12   8  -4        0.58        3.05      7.96 o 
  13   8  -4      142.40      105.78     20.17 o 
  14   8  -4       22.38       12.81     11.13 o 
  15   8  -4      137.32      160.51     21.83 o 
  16   8  -4        0.81       -7.82     11.69 o 
  17   8  -4       62.60       45.29     14.67 o 
   1   9  -4       18.88        6.76      7.49 o 
   2   9  -4       35.42       46.97      7.15 o 
   3   9  -4      182.00      192.07     10.81 o 
   4   9  -4      806.82      824.48     19.88 o 
   5   9  -4      963.36      915.60     24.64 o 
   6   9  -4      252.69      284.50     12.45 o 
   7   9  -4      522.58      544.47     18.75 o 
   8   9  -4      271.42      305.93     14.26 o 
   9   9  -4      525.83      542.91     18.23 o 
  10   9  -4      108.99       92.23     10.11 o 
  11   9  -4       32.88       28.99      9.78 o 
  12   9  -4       29.22       26.87     10.54 o 
  13   9  -4      216.24      226.64     18.98 o 
  14   9  -4      136.05      132.44     19.66 o 
  15   9  -4       40.65       26.65     14.92 o 
  16   9  -4       23.90       50.67     18.05 o 
  17   9  -4       75.32       68.18     22.80 o 
   0  10  -4       21.87       27.76     10.22 o 
   1  10  -4      294.37      297.18     14.99 o 
   2  10  -4       61.26       48.55      7.43 o 
   3  10  -4       96.82       85.20      7.91 o 
   4  10  -4      387.52      352.30     14.43 o 
   5  10  -4      137.25      130.81     10.80 o 
   6  10  -4      278.66      277.24     14.68 o 
   7  10  -4      275.80      266.76     15.59 o 
   8  10  -4      678.74      718.94     22.57 o 
   9  10  -4      279.78      312.80     16.82 o 
  10  10  -4      520.32      535.23     24.81 o 
  11  10  -4      109.95      110.63     13.78 o 
  12  10  -4      172.81      202.18     19.82 o 
  13  10  -4       50.73       58.61     13.89 o 
  14  10  -4      177.68      210.57     22.78 o 
  15  10  -4       24.90       29.84     17.19 o 
  16  10  -4        0.26      -14.57     14.59 o 
   1  11  -4      179.99      180.97     13.10 o 
   2  11  -4      232.02      219.20     12.35 o 
   3  11  -4      766.88      823.38     22.11 o 
   4  11  -4      192.98      175.89     11.59 o 
   5  11  -4      268.35      302.02     14.34 o 
   6  11  -4       86.97       83.17     10.10 o 
   7  11  -4      155.53      147.85     15.17 o 
   8  11  -4      157.37      165.38     14.11 o 
   9  11  -4      205.31      241.12     17.29 o 
  10  11  -4       87.49       91.51     15.93 o 
  11  11  -4      188.61      203.03     18.33 o 
  12  11  -4       55.14       26.12     12.73 o 
  13  11  -4       74.04       58.57     15.84 o 
  14  11  -4       28.45        3.13     12.84 o 
  15  11  -4        4.26       16.04     15.78 o 
  16  11  -4        0.41        5.74     21.35 o 
   0  12  -4      260.60      199.08     20.63 o 
   1  12  -4       90.54       75.09     10.47 o 
   2  12  -4      187.62      173.81     13.64 o 
   3  12  -4      118.70       99.72     10.10 o 
   4  12  -4      918.99     1002.50     26.76 o 
   5  12  -4      559.48      588.28     19.43 o 
   6  12  -4       64.56       41.00      8.88 o 
   7  12  -4      108.93       77.63     11.76 o 
   8  12  -4       31.17       33.11      9.08 o 
   9  12  -4       83.74       64.14     14.29 o 
  10  12  -4       55.57       56.23     13.13 o 
  11  12  -4       21.76       18.11     11.80 o 
  12  12  -4       23.25       28.27     14.06 o 
  13  12  -4       62.58       64.91     16.27 o 
  14  12  -4        2.09       -6.50     13.98 o 
  15  12  -4        9.34        8.68     16.85 o 
   1  13  -4      892.33      941.27     30.53 o 
   2  13  -4      389.53      415.65     19.83 o 
   3  13  -4      133.96      138.16     12.52 o 
   4  13  -4      529.33      584.86     22.65 o 
   5  13  -4      575.63      591.02     23.18 o 
   6  13  -4       23.88       -1.46      7.78 o 
   7  13  -4       31.78       17.03      8.69 o 
   8  13  -4       74.04       73.80     11.42 o 
   9  13  -4       23.77       11.99     10.04 o 
  10  13  -4        3.92       10.68     11.72 o 
  11  13  -4       21.49        6.26     12.53 o 
  12  13  -4        2.84       -3.28     12.26 o 
  13  13  -4        2.84      -10.33     13.96 o 
  14  13  -4       19.13       19.14     15.16 o 
   0  14  -4      197.55      184.83     21.70 o 
   1  14  -4      268.33      272.23     17.61 o 
   2  14  -4       78.98       68.52     11.78 o 
   3  14  -4      372.22      353.57     18.33 o 
   4  14  -4       30.61       27.47      9.71 o 
   5  14  -4      312.62      284.73     19.06 o 
   6  14  -4       20.12       14.06     10.32 o 
   7  14  -4      206.03      226.66     21.40 o 
   8  14  -4       23.17       13.64      9.88 o 
   9  14  -4       47.18       68.31     14.97 o 
  10  14  -4       19.11       25.14     14.09 o 
  11  14  -4       44.20       49.82     14.47 o 
  12  14  -4       24.73       25.09     13.81 o 
  13  14  -4       27.23       31.04     15.80 o 
  14  14  -4        7.60       30.27     18.73 o 
   1  15  -4      296.25      296.08     20.04 o 
   2  15  -4       41.42       51.93     12.68 o 
   3  15  -4      495.59      563.69     25.63 o 
   4  15  -4      168.56      166.17     16.26 o 
   5  15  -4       52.89       42.46     12.86 o 
   6  15  -4       43.73       33.50     12.70 o 
   7  15  -4      141.97      140.66     22.42 o 
   8  15  -4        7.39        3.57     10.91 o 
   9  15  -4       21.47       14.34     13.70 o 
  10  15  -4        5.08       11.02     14.04 o 
  11  15  -4        4.79      -10.79     13.81 o 
  12  15  -4        3.38       13.95     15.87 o 
  13  15  -4       22.63       27.41     17.41 o 
   0  16  -4      222.78      217.05     35.32 o 
   1  16  -4      589.11      674.01     31.28 o 
   2  16  -4      555.39      605.18     29.27 o 
   3  16  -4      170.78      162.11     18.36 o 
   4  16  -4       60.96       57.53     14.07 o 
   5  16  -4       33.14       32.98     13.27 o 
   6  16  -4       76.73       86.93     15.88 o 
   7  16  -4       31.20       35.11     13.24 o 
   8  16  -4       68.42       77.90     14.38 o 
   9  16  -4       11.33      -12.34     12.34 o 
  10  16  -4        3.09       -5.66     14.53 o 
  11  16  -4       13.05        2.32     15.46 o 
  12  16  -4        3.53       -0.48     15.59 o 
   1  17  -4       42.33       17.66     12.92 o 
   2  17  -4        9.31       21.93     13.32 o 
   3  17  -4       18.91       18.86     12.95 o 
   4  17  -4       40.35       31.83     13.92 o 
   5  17  -4        5.75        9.56     12.36 o 
   6  17  -4       11.99       -3.38     11.91 o 
   7  17  -4       19.98        9.63     11.78 o 
   8  17  -4       57.71       50.90     14.40 o 
   9  17  -4       52.16       67.03     18.06 o 
  10  17  -4        1.41        8.96     15.58 o 
  11  17  -4        9.17      -11.13     21.76 o 
   0  18  -4       60.29       91.75     23.94 o 
   1  18  -4        6.29       21.48     14.11 o 
   2  18  -4        5.52       17.45     13.54 o 
   3  18  -4        8.33        3.58     13.77 o 
   4  18  -4       13.39        2.99     12.68 o 
   5  18  -4       50.56       61.44     15.30 o 
   6  18  -4       25.21       28.54     13.96 o 
   7  18  -4       23.45       20.71     14.06 o 
   8  18  -4       31.13        9.62     13.82 o 
   9  18  -4       29.00       34.79     17.85 o 
   1  19  -4        1.52       -5.13     13.77 o 
   2  19  -4       26.36       12.95     14.83 o 
   3  19  -4       10.32       -6.64     14.24 o 
   4  19  -4       38.54       43.58     15.62 o 
   5  19  -4       25.62       29.88     15.56 o 
   6  19  -4       27.13       30.68     15.04 o 
   7  19  -4       55.86       53.90     15.73 o 
   0  20  -4       25.22       65.26     25.50 o 
   1  20  -4        0.52       10.45     15.24 o 
   2  20  -4        7.24       10.12     15.16 o 
   3  20  -4        8.23       22.96     16.72 o 
   4  20  -4        9.11        2.37     14.55 o 
   5  20  -4       12.22       33.62     15.72 o 
   2   0  -3     5506.60     5102.00     80.41 o 
   4   0  -3    11128.41    10805.72    161.64 o 
   6   0  -3     2598.50     2273.76     46.92 o 
   8   0  -3     1842.83     1713.61     37.58 o 
  10   0  -3     3560.40     3644.12     73.89 o 
  12   0  -3       29.73       24.65     12.88 o 
  14   0  -3      441.20      499.23     36.13 o 
  16   0  -3       60.00       33.62     18.46 o 
  18   0  -3       30.98        3.47     18.35 o 
   0   1  -3     3383.37     3248.60     57.38 o 
   1   1  -3     2126.66     1874.85     25.08 o 
   2   1  -3      468.73      393.71      8.43 o 
   3   1  -3     3556.52     3540.99     42.57 o 
   4   1  -3     2263.11     2096.25     29.63 o 
   5   1  -3      347.85      350.76     10.41 o 
   6   1  -3     1218.01     1143.20     20.49 o 
   7   1  -3     3124.77     3117.76     43.05 o 
   8   1  -3     3367.58     3363.58     47.55 o 
   9   1  -3      667.29      677.13     17.58 o 
  10   1  -3     1817.08     1910.64     32.95 o 
  11   1  -3      404.54      426.77     15.20 o 
  12   1  -3      930.17      887.04     32.11 o 
  13   1  -3      347.75      311.90     18.23 o 
  14   1  -3      277.28      311.57     20.15 o 
  15   1  -3       24.98       16.63     10.12 o 
  16   1  -3      155.71      190.36     18.30 o 
  17   1  -3       85.01       81.88     13.66 o 
  18   1  -3       14.29        3.23     12.28 o 
  19   1  -3       22.05       25.18     14.14 o 
   1   2  -3     2322.18     2302.55     27.90 o 
   2   2  -3      837.83      849.31     13.39 o 
   3   2  -3      232.08      212.61      7.28 o 
   4   2  -3      168.94      184.30      7.25 o 
   5   2  -3     3101.97     2842.96     37.36 o 
   6   2  -3      251.46      247.36      9.19 o 
   7   2  -3      894.37      951.64     18.89 o 
   8   2  -3     1489.76     1508.02     29.40 o 
   9   2  -3      337.97      356.40     13.94 o 
  10   2  -3      256.22      302.87     13.12 o 
  11   2  -3     1633.90     1632.90     33.67 o 
  12   2  -3      276.27      271.47     14.96 o 
  13   2  -3       22.40       27.81      9.72 o 
  14   2  -3       63.76       36.98     10.83 o 
  15   2  -3       49.78       31.69      9.99 o 
  16   2  -3       30.41       26.92     10.88 o 
  17   2  -3      142.62      128.84     18.58 o 
  18   2  -3       65.11       39.20     14.51 o 
  19   2  -3       22.78       36.28     14.59 o 
   0   3  -3     1350.90     1173.03     24.12 o 
   1   3  -3     3128.38     2958.57     35.64 o 
   2   3  -3     1436.74     1505.58     18.65 o 
   3   3  -3     1153.80     1069.38     17.38 o 
   4   3  -3      534.54      597.91     11.92 o 
   5   3  -3     2832.40     2948.04     37.52 o 
   6   3  -3     1744.18     1837.79     26.84 o 
   7   3  -3     3579.13     3599.66     47.27 o 
   8   3  -3      912.78      918.85     20.53 o 
   9   3  -3      243.45      254.95     11.87 o 
  10   3  -3      147.09      170.17     12.21 o 
  11   3  -3     1091.38     1177.70     28.35 o 
  12   3  -3      522.58      573.71     19.80 o 
  13   3  -3      568.21      635.68     23.74 o 
  14   3  -3       22.50       20.19      9.21 o 
  15   3  -3      177.54      163.92     16.94 o 
  16   3  -3       57.24       55.63     12.67 o 
  17   3  -3       32.17       24.20     12.22 o 
  18   3  -3       77.73       80.22     15.09 o 
  19   3  -3       61.97       63.83     15.53 o 
   1   4  -3     6223.81     6172.26     67.81 o 
   2   4  -3     1764.22     1787.98     24.00 o 
   3   4  -3      705.62      787.53     12.66 o 
   4   4  -3      403.04      363.04      8.73 o 
   5   4  -3      835.05      860.50     14.99 o 
   6   4  -3     2638.63     2642.44     32.79 o 
   7   4  -3      653.57      670.32     15.84 o 
   8   4  -3       40.87       50.91      5.74 o 
   9   4  -3      254.17      262.29     11.06 o 
  10   4  -3      214.29      228.89     11.62 o 
  11   4  -3      199.08      204.07     13.01 o 
  12   4  -3      612.23      616.39     25.07 o 
  13   4  -3       23.72       15.41      8.50 o 
  14   4  -3      342.91      315.84     20.59 o 
  15   4  -3       93.34       98.31     13.57 o 
  16   4  -3      114.47      118.30     15.04 o 
  17   4  -3      206.61      205.60     18.33 o 
  18   4  -3       69.84       59.44     16.63 o 
   0   5  -3    14259.77    14183.19    226.72 o 
   1   5  -3     1103.74     1193.39     20.26 o 
   2   5  -3     1232.02     1296.81     20.71 o 
   3   5  -3      631.57      614.20     13.09 o 
   4   5  -3      869.34      929.27     16.13 o 
   5   5  -3       61.30       60.93      4.96 o 
   6   5  -3      689.58      756.50     14.67 o 
   7   5  -3       45.49       36.92      5.98 o 
   8   5  -3      773.13      783.54     16.74 o 
   9   5  -3      448.73      470.73     17.28 o 
  10   5  -3      259.25      280.42     12.47 o 
  11   5  -3       71.21       55.10      9.16 o 
  12   5  -3      536.10      587.46     21.74 o 
  13   5  -3      173.28      167.73     15.55 o 
  14   5  -3       64.56       46.98     10.16 o 
  15   5  -3      235.15      220.40     18.57 o 
  16   5  -3      121.55      142.66     16.58 o 
  17   5  -3        7.93       10.01     12.03 o 
  18   5  -3       27.78       28.34     13.25 o 
   1   6  -3     1403.52     1347.50     22.54 o 
   2   6  -3     6639.78     6879.69     79.11 o 
   3   6  -3      700.35      740.49     14.99 o 
   4   6  -3      785.60      817.00     15.50 o 
   5   6  -3     1619.58     1653.49     24.39 o 
   6   6  -3        6.98       13.37      4.51 o 
   7   6  -3      362.52      377.24     11.89 o 
   8   6  -3     1078.60     1040.62     23.52 o 
   9   6  -3       60.43       33.49      5.77 o 
  10   6  -3       13.39        7.21      5.38 o 
  11   6  -3       52.06       58.80      8.73 o 
  12   6  -3       66.21       62.42     10.39 o 
  13   6  -3      144.64      170.48     14.38 o 
  14   6  -3       42.61       23.25     12.27 o 
  15   6  -3      294.36      317.34     20.48 o 
  16   6  -3       28.40       14.64     11.76 o 
  17   6  -3      114.81      118.91     16.14 o 
  18   6  -3       21.49       13.40     12.83 o 
   0   7  -3     3584.68     3398.71     72.58 o 
   1   7  -3     1928.37     1783.96     29.73 o 
   2   7  -3      128.79      121.50      7.48 o 
   3   7  -3      580.88      500.32     13.22 o 
   4   7  -3      647.05      681.38     15.53 o 
   5   7  -3      276.70      282.93     10.01 o 
   6   7  -3      228.88      266.01      9.80 o 
   7   7  -3        3.60        4.84      5.22 o 
   8   7  -3      102.27       89.71      7.56 o 
   9   7  -3      255.49      269.12     11.42 o 
  10   7  -3      733.63      763.97     28.43 o 
  11   7  -3     1026.04     1043.72     30.51 o 
  12   7  -3      292.91      282.96     26.00 o 
  13   7  -3      156.36      152.38     18.47 o 
  14   7  -3       66.29       46.74     12.52 o 
  15   7  -3       56.61       61.51     13.61 o 
  16   7  -3        9.22       -6.46     10.63 o 
  17   7  -3       62.35       79.80     14.72 o 
  18   7  -3       21.46        5.65     12.95 o 
   1   8  -3     1199.33     1200.42     21.92 o 
   2   8  -3      674.46      711.42     16.43 o 
   3   8  -3      492.22      516.32     13.74 o 
   4   8  -3      986.44     1038.85     20.93 o 
   5   8  -3       65.15       81.20      7.44 o 
   6   8  -3     1557.72     1575.52     33.29 o 
   7   8  -3     1870.64     1970.30     38.38 o 
   8   8  -3       14.15       29.33      6.31 o 
   9   8  -3      137.26      151.69     10.88 o 
  10   8  -3       17.30       16.30      6.89 o 
  11   8  -3      262.03      268.79     19.40 o 
  12   8  -3        0.79       -5.56      7.71 o 
  13   8  -3      146.15      120.91     17.56 o 
  14   8  -3      230.20      234.44     31.56 o 
  15   8  -3       37.12       17.08     12.23 o 
  16   8  -3       47.34       33.06     13.53 o 
  17   8  -3      106.21       66.56     14.42 o 
   0   9  -3      363.66      434.66     22.10 o 
   1   9  -3      849.81      920.82     20.69 o 
   2   9  -3      405.12      342.99     12.51 o 
   3   9  -3      777.22      775.49     17.39 o 
   4   9  -3      260.53      258.51     11.30 o 
   5   9  -3      158.01      145.94      9.43 o 
   6   9  -3      354.84      326.84     12.70 o 
   7   9  -3      166.89      164.88     10.22 o 
   8   9  -3       87.14      113.55     10.77 o 
   9   9  -3      343.84      340.41     17.78 o 
  10   9  -3      129.89      125.67     12.90 o 
  11   9  -3      144.18      135.15     14.27 o 
  12   9  -3       26.94       13.58      9.69 o 
  13   9  -3        3.61       -0.56     10.29 o 
  14   9  -3      156.75      142.26     22.19 o 
  15   9  -3      153.05       98.79     23.15 o 
  16   9  -3       13.56       11.99     14.07 o 
  17   9  -3       36.74       44.35     16.31 o 
   1  10  -3       35.78       26.34      5.65 o 
   2  10  -3      185.91      191.62     11.35 o 
   3  10  -3      808.17      867.20     21.26 o 
   4  10  -3      248.40      261.70     12.41 o 
   5  10  -3       45.59       37.00      6.93 o 
   6  10  -3      254.66      266.47     12.94 o 
   7  10  -3      636.67      667.84     21.98 o 
   8  10  -3      426.27      386.34     20.04 o 
   9  10  -3      226.33      224.47     15.48 o 
  10  10  -3       80.52       64.89     12.13 o 
  11  10  -3      234.34      263.66     20.14 o 
  12  10  -3      232.88      231.71     19.99 o 
  13  10  -3       94.80       71.23     16.02 o 
  14  10  -3       53.45       37.73     15.00 o 
  15  10  -3        1.50      -10.63     13.34 o 
  16  10  -3       39.27        8.24     16.87 o 
  17  10  -3       63.27       72.92     29.23 o 
   0  11  -3      760.03      776.06     31.33 o 
   1  11  -3      432.34      428.17     17.50 o 
   2  11  -3        6.97       -4.66      5.62 o 
   3  11  -3      292.14      304.40     14.98 o 
   4  11  -3        9.38       -2.79      5.69 o 
   5  11  -3      129.29      112.83     11.42 o 
   6  11  -3      317.63      321.78     15.09 o 
   7  11  -3      231.02      215.83     14.56 o 
   8  11  -3      253.17      229.08     15.63 o 
   9  11  -3      127.35      151.57     15.57 o 
  10  11  -3       87.46       79.99     14.72 o 
  11  11  -3      131.30      140.45     15.94 o 
  12  11  -3        6.24        9.02     10.77 o 
  13  11  -3       10.33       14.87     11.99 o 
  14  11  -3       75.85       76.19     17.51 o 
  15  11  -3       20.99        3.15     16.15 o 
  16  11  -3       32.30       44.38     19.51 o 
   1  12  -3       37.34       48.14      9.28 o 
   2  12  -3        2.90        1.26      6.23 o 
   3  12  -3       52.29       40.04      7.85 o 
   4  12  -3      262.97      324.24     16.29 o 
   5  12  -3      716.46      708.11     21.50 o 
   6  12  -3      223.92      215.99     14.69 o 
   7  12  -3      242.22      241.37     18.42 o 
   8  12  -3      274.62      273.76     20.04 o 
   9  12  -3      342.72      336.88     22.94 o 
  10  12  -3      155.34      165.71     22.40 o 
  11  12  -3       63.86       61.51     13.45 o 
  12  12  -3       43.03       25.97     13.99 o 
  13  12  -3        7.71       -5.65     13.20 o 
  14  12  -3       27.48       16.97     17.12 o 
  15  12  -3       43.40       38.81     18.49 o 
   0  13  -3     1089.85     1158.62     55.29 o 
   1  13  -3      507.90      496.54     24.03 o 
   2  13  -3      707.29      713.22     25.43 o 
   3  13  -3       40.54       27.55      9.62 o 
   4  13  -3      132.39      138.34     13.65 o 
   5  13  -3      262.45      247.75     15.59 o 
   6  13  -3      121.92      147.09     14.27 o 
   7  13  -3       27.57       12.98      8.98 o 
   8  13  -3      426.49      481.59     25.09 o 
   9  13  -3       84.33       55.77     13.44 o 
  10  13  -3       12.97       13.75     11.87 o 
  11  13  -3       18.53       10.02     12.15 o 
  12  13  -3       71.92       61.13     16.21 o 
  13  13  -3       37.10       50.78     15.69 o 
  14  13  -3        4.72       22.78     14.18 o 
  15  13  -3        0.30       13.96     17.51 o 
   1  14  -3      118.74      132.97     14.86 o 
   2  14  -3       33.13       44.84     11.84 o 
   3  14  -3        3.86       -3.43      9.68 o 
   4  14  -3       39.93       22.93     11.26 o 
   5  14  -3       75.87       55.06     12.67 o 
   6  14  -3       39.25       50.45     12.10 o 
   7  14  -3      170.40      159.39     18.35 o 
   8  14  -3       83.80       59.11     11.37 o 
   9  14  -3       18.46       29.76     12.30 o 
  10  14  -3       16.79        4.62     11.96 o 
  11  14  -3       68.26       76.42     16.88 o 
  12  14  -3       17.21       27.83     14.86 o 
  13  14  -3       23.00        4.63     14.27 o 
  14  14  -3       60.54       58.47     18.02 o 
   0  15  -3      176.80      203.21     26.46 o 
   1  15  -3     1062.63     1191.98     36.39 o 
   2  15  -3      301.67      352.88     22.67 o 
   3  15  -3      423.92      489.06     25.53 o 
   4  15  -3       44.21       29.26     12.34 o 
   5  15  -3      118.03      164.76     18.49 o 
   6  15  -3       44.21       44.62     12.96 o 
   7  15  -3        7.14        7.37     11.11 o 
   8  15  -3       42.49       27.26     12.28 o 
   9  15  -3       34.53       40.87     14.94 o 
  10  15  -3        1.84       -7.98     12.96 o 
  11  15  -3       20.98       19.56     13.86 o 
  12  15  -3        4.21        0.66     13.90 o 
  13  15  -3       45.90       36.83     16.90 o 
   1  16  -3       70.77       79.62     14.88 o 
   2  16  -3      105.20       93.43     16.01 o 
   3  16  -3       91.40      112.44     16.40 o 
   4  16  -3      127.77      148.77     17.74 o 
   5  16  -3      101.80      131.20     18.45 o 
   6  16  -3       14.34       -4.59     11.13 o 
   7  16  -3       43.26       22.24     12.29 o 
   8  16  -3       91.78       82.85     17.51 o 
   9  16  -3       25.60       44.04     15.81 o 
  10  16  -3       40.83       48.85     16.93 o 
  11  16  -3       17.28       -5.94     13.52 o 
  12  16  -3        4.88      -15.48     15.48 o 
   0  17  -3       17.36       33.85     19.04 o 
   1  17  -3        0.23       -2.61     12.07 o 
   2  17  -3      240.23      286.09     22.58 o 
   3  17  -3      116.46      138.43     17.74 o 
   4  17  -3      174.90      220.74     22.47 o 
   5  17  -3       69.19       46.46     14.97 o 
   6  17  -3        5.71        0.74     12.42 o 
   7  17  -3       52.08       35.88     13.39 o 
   8  17  -3       19.40        8.64     13.38 o 
   9  17  -3       25.88       33.68     16.04 o 
  10  17  -3       23.77       44.49     17.25 o 
  11  17  -3        2.16       -0.90     15.27 o 
   1  18  -3      101.94      154.45     19.19 o 
   2  18  -3        6.04        1.06     12.07 o 
   3  18  -3       22.83       21.92     14.20 o 
   4  18  -3       53.60       50.56     16.28 o 
   5  18  -3       18.69       23.41     14.98 o 
   6  18  -3       16.82       17.15     13.10 o 
   7  18  -3        2.88       16.80     13.70 o 
   8  18  -3       19.13       27.74     14.92 o 
   9  18  -3       43.08       39.41     17.52 o 
  10  18  -3        1.28        7.77     16.33 o 
   0  19  -3      106.11      117.29     26.13 o 
   1  19  -3        5.60       -2.94     13.29 o 
   2  19  -3       14.00       16.02     14.61 o 
   3  19  -3       25.02       28.87     16.45 o 
   4  19  -3       21.52       43.72     16.69 o 
   5  19  -3       23.72        8.71     15.17 o 
   6  19  -3        7.16        0.42     13.28 o 
   7  19  -3       14.69        2.77     13.38 o 
   8  19  -3       35.39       63.38     19.13 o 
   1  20  -3       27.61       34.79     15.84 o 
   2  20  -3       14.08        1.90     14.84 o 
   3  20  -3       13.65       21.43     17.37 o 
   4  20  -3        1.90       -7.09     15.02 o 
   5  20  -3        9.23       -1.23     15.61 o 
   6  20  -3       25.82       28.33     15.64 o 
   0  21  -3       19.93       23.06     23.28 o 
   1  21  -3        5.22      -15.10     15.10 o 
   2  21  -3       15.09       38.18     18.63 o 
   3  21  -3       10.32       19.10     17.35 o 
   0   0  -2    36322.25    36149.98    784.09 o 
   2   0  -2    32306.42    31420.51    452.78 o 
   4   0  -2    30315.29    29884.07    426.90 o 
   6   0  -2     1464.80     1628.67     32.63 o 
   8   0  -2     1218.50     1128.31     38.59 o 
  10   0  -2      882.61      903.13     27.62 o 
  12   0  -2      763.00      740.14     41.74 o 
  14   0  -2       16.80       28.97     13.53 o 
  16   0  -2      188.26      188.05     42.27 o 
  18   0  -2       13.31       10.99     16.00 o 
   1   1  -2     1423.28     1269.90     15.80 o 
   2   1  -2     9396.46     9194.42    100.16 o 
   3   1  -2     4294.21     4456.31     51.46 o 
   4   1  -2     7010.06     6784.15     76.97 o 
   5   1  -2     3909.07     3690.02     45.04 o 
   6   1  -2      130.07      153.32      7.00 o 
   7   1  -2     1210.94     1090.12     18.16 o 
   8   1  -2     2842.62     2911.13     41.42 o 
   9   1  -2     1316.32     1360.28     24.84 o 
  10   1  -2     1069.73     1074.64     22.01 o 
  11   1  -2      146.54      149.11     10.51 o 
  12   1  -2        6.86       12.06      8.15 o 
  13   1  -2      112.55       88.10     12.26 o 
  14   1  -2       82.66       42.19      9.78 o 
  15   1  -2      564.51      591.92     27.81 o 
  16   1  -2        4.75        8.25      9.70 o 
  17   1  -2      157.90      204.26     17.94 o 
  18   1  -2      219.54      226.01     19.66 o 
  19   1  -2       10.84       17.60     12.30 o 
   0   2  -2      973.50      909.39     18.16 o 
   1   2  -2     7464.39     7024.19     74.41 o 
   2   2  -2     1716.19     1640.44     20.41 o 
   3   2  -2    28394.22    27719.45    281.37 o 
   4   2  -2     3066.19     3112.26     37.12 o 
   5   2  -2      885.63      772.29     14.06 o 
   6   2  -2     1825.20     1890.32     27.05 o 
   7   2  -2      434.68      473.30     11.55 o 
   8   2  -2      575.16      565.92     17.36 o 
   9   2  -2      989.70      990.35     22.65 o 
  10   2  -2       44.40       41.86      6.54 o 
  11   2  -2       30.57       17.46      7.01 o 
  12   2  -2      136.51      130.85     13.50 o 
  13   2  -2       74.82       59.54      9.13 o 
  14   2  -2      101.35       78.66     10.78 o 
  15   2  -2       41.16       29.04      9.72 o 
  16   2  -2       25.59       25.63     10.71 o 
  17   2  -2       59.88       57.15     12.59 o 
  18   2  -2       14.31       21.40     12.39 o 
  19   2  -2       20.05       16.42     13.31 o 
   1   3  -2     2361.30     2192.16     28.00 o 
   2   3  -2     1926.77     1668.14     19.58 o 
   3   3  -2     1911.08     1840.60     21.47 o 
   4   3  -2       75.21       73.75      5.09 o 
   5   3  -2     2405.25     2174.04     27.54 o 
   6   3  -2      811.48      684.85     12.85 o 
   7   3  -2      895.07      841.16     15.34 o 
   8   3  -2     1728.90     1748.51     25.91 o 
   9   3  -2      254.85      274.61     10.18 o 
  10   3  -2      143.55      144.23      8.69 o 
  11   3  -2      335.93      356.55     13.96 o 
  12   3  -2        7.65        8.23      6.66 o 
  13   3  -2      227.65      259.10     16.06 o 
  14   3  -2       59.39       57.25     10.13 o 
  15   3  -2       64.11       40.01     10.70 o 
  16   3  -2       15.97       19.01     10.73 o 
  17   3  -2        1.20       -5.57     10.52 o 
  18   3  -2       23.56       40.18     13.24 o 
  19   3  -2       20.15        8.47     13.01 o 
   0   4  -2    11963.70    10692.06    187.94 o 
   1   4  -2     6404.95     6256.79     70.12 o 
   2   4  -2     5674.24     5417.96     60.23 o 
   3   4  -2     5422.39     5265.84     56.97 o 
   4   4  -2      726.25      664.66     11.41 o 
   5   4  -2     1048.47     1102.92     16.93 o 
   6   4  -2       93.67      105.19      6.13 o 
   7   4  -2     1112.38     1164.52     20.06 o 
   8   4  -2      268.96      253.22      9.78 o 
   9   4  -2     1845.80     1893.78     33.90 o 
  10   4  -2      153.57      180.27     10.16 o 
  11   4  -2      136.82      154.40     11.73 o 
  12   4  -2      232.13      245.83     14.64 o 
  13   4  -2      127.72      111.61     12.30 o 
  14   4  -2       67.22       52.86     10.05 o 
  15   4  -2       43.44       46.80     11.52 o 
  16   4  -2       70.85       63.23     12.50 o 
  17   4  -2       11.80        7.13     10.76 o 
  18   4  -2       12.61       20.21     12.85 o 
  19   4  -2       63.23       63.39     16.21 o 
   1   5  -2     1026.02     1034.08     17.62 o 
   2   5  -2     1640.16     1638.69     23.95 o 
   3   5  -2      371.64      415.55      9.95 o 
   4   5  -2     1305.25     1277.36     19.00 o 
   5   5  -2      133.74      144.69      6.80 o 
   6   5  -2     3051.34     2873.85     35.19 o 
   7   5  -2      475.52      472.28     11.54 o 
   8   5  -2      985.50      927.72     18.28 o 
   9   5  -2     1079.16     1098.55     24.97 o 
  10   5  -2       84.24       69.76      7.50 o 
  11   5  -2      135.65      137.10     11.75 o 
  12   5  -2      277.99      259.28     16.42 o 
  13   5  -2      240.50      218.57     17.47 o 
  14   5  -2       43.84       32.12     10.64 o 
  15   5  -2      153.09      188.05     16.59 o 
  16   5  -2      141.32      130.94     17.37 o 
  17   5  -2       89.68       81.09     16.61 o 
  18   5  -2        7.58      -11.61     11.61 o 
   0   6  -2     3152.24     3173.53     65.42 o 
   1   6  -2     1421.74     1294.60     21.15 o 
   2   6  -2     1449.03     1494.73     23.94 o 
   3   6  -2      299.18      308.91      8.89 o 
   4   6  -2      250.62      249.91      8.87 o 
   5   6  -2      692.69      683.17     13.65 o 
   6   6  -2     1172.36     1270.25     20.63 o 
   7   6  -2     1306.45     1347.66     21.12 o 
   8   6  -2      787.18      868.31     18.52 o 
   9   6  -2       14.85        3.98      4.98 o 
  10   6  -2     1447.99     1537.69     31.86 o 
  11   6  -2       66.43       62.09      8.53 o 
  12   6  -2      448.76      484.14     19.72 o 
  13   6  -2      129.03      114.59     12.82 o 
  14   6  -2      110.05      119.55     15.29 o 
  15   6  -2       16.70       14.39     10.89 o 
  16   6  -2      103.82       94.31     14.72 o 
  17   6  -2       34.05       37.98     12.98 o 
  18   6  -2       42.23       42.37     13.99 o 
   1   7  -2      782.37      825.36     16.56 o 
   2   7  -2     2972.47     3078.32     43.55 o 
   3   7  -2     2972.89     2738.82     36.40 o 
   4   7  -2      375.15      376.65     10.08 o 
   5   7  -2     4087.18     3992.47     49.49 o 
   6   7  -2      531.78      625.73     14.22 o 
   7   7  -2      657.50      614.82     15.57 o 
   8   7  -2       23.71        6.78      4.93 o 
   9   7  -2      129.69      117.91      8.75 o 
  10   7  -2      229.59      254.88     14.24 o 
  11   7  -2      617.98      643.85     22.46 o 
  12   7  -2      410.40      422.55     19.44 o 
  13   7  -2      180.78      171.58     14.42 o 
  14   7  -2        1.05        5.13     10.93 o 
  15   7  -2      119.90      120.65     15.92 o 
  16   7  -2       65.82       48.15     13.20 o 
  17   7  -2       67.68       50.44     13.98 o 
  18   7  -2        4.95       11.45     12.69 o 
   0   8  -2     2520.46     2692.22    100.10 o 
   1   8  -2      282.67      318.28     10.84 o 
   2   8  -2      291.40      259.93     10.50 o 
   3   8  -2     1587.26     1590.25     25.16 o 
   4   8  -2      222.62      230.95      9.32 o 
   5   8  -2      267.48      266.74      9.39 o 
   6   8  -2       48.20       40.81      5.75 o 
   7   8  -2      107.47      130.58      8.33 o 
   8   8  -2       69.24       64.69      9.62 o 
   9   8  -2      271.25      264.72     15.42 o 
  10   8  -2       78.69       55.87      9.89 o 
  11   8  -2      497.74      529.92     29.33 o 
  12   8  -2      168.78      169.72     13.87 o 
  13   8  -2      296.33      344.37     24.43 o 
  14   8  -2       24.97        4.82     10.63 o 
  15   8  -2       74.21       49.40     13.88 o 
  16   8  -2       71.94       63.12     15.36 o 
  17   8  -2       33.13       29.28     13.34 o 
  18   8  -2       37.08       27.65     13.76 o 
   1   9  -2     1416.60     1521.04     26.39 o 
   2   9  -2      226.53      192.83      9.84 o 
   3   9  -2     1235.98     1378.29     25.37 o 
   4   9  -2      673.80      685.70     17.18 o 
   5   9  -2      990.75     1080.30     22.22 o 
   6   9  -2      892.80      889.86     26.34 o 
   7   9  -2      221.63      231.22     11.49 o 
   8   9  -2       35.47       14.55      6.31 o 
   9   9  -2      225.87      232.69     16.59 o 
  10   9  -2       17.50        2.42      9.17 o 
  11   9  -2      491.25      544.34     27.30 o 
  12   9  -2      233.85      310.65     21.48 o 
  13   9  -2      173.51      160.75     17.91 o 
  14   9  -2       49.48       59.29     15.04 o 
  15   9  -2       78.08       66.45     19.43 o 
  16   9  -2      128.24      114.07     20.48 o 
  17   9  -2       67.89       42.41     18.30 o 
   0  10  -2      292.92      347.50     22.91 o 
   1  10  -2     1086.06     1125.31     23.57 o 
   2  10  -2        2.03       -1.01      5.34 o 
   3  10  -2       14.37       15.98      6.43 o 
   4  10  -2       97.90       87.69      9.40 o 
   5  10  -2       97.32      102.23      9.89 o 
   6  10  -2      223.77      219.71     12.47 o 
   7  10  -2      166.33      142.62     10.70 o 
   8  10  -2      491.55      519.91     21.96 o 
   9  10  -2       83.90       75.39     10.51 o 
  10  10  -2       98.78       83.91     17.83 o 
  11  10  -2      110.31       67.78     17.09 o 
  12  10  -2      788.42      887.76     33.35 o 
  13  10  -2       12.00       18.21     10.23 o 
  14  10  -2      192.60      198.44     22.41 o 
  15  10  -2       86.58      120.04     21.99 o 
  16  10  -2       20.74       23.73     16.46 o 
  17  10  -2       45.92       68.38     21.50 o 
   1  11  -2      142.96      148.36     10.88 o 
   2  11  -2      395.32      396.27     16.60 o 
   3  11  -2      525.26      524.85     19.22 o 
   4  11  -2        4.48       -0.90      5.69 o 
   5  11  -2       76.46       91.60      9.99 o 
   6  11  -2       84.85       92.05      9.85 o 
   7  11  -2       96.79      119.96     11.87 o 
   8  11  -2       45.90       20.44      8.26 o 
   9  11  -2      120.66       84.33     12.76 o 
  10  11  -2       78.64       72.37     11.61 o 
  11  11  -2      272.54      268.40     21.15 o 
  12  11  -2       11.50       20.45     11.01 o 
  13  11  -2        5.94        4.77     12.68 o 
  14  11  -2        0.79        6.80     12.90 o 
  15  11  -2       14.13        7.23     15.61 o 
  16  11  -2        4.40       13.05     16.94 o 
   0  12  -2      107.58       70.46     12.95 o 
   1  12  -2       17.60       12.97      5.74 o 
   2  12  -2      224.80      207.98     13.46 o 
   3  12  -2       92.88       98.22     13.07 o 
   4  12  -2      266.30      251.71     15.52 o 
   5  12  -2      434.37      526.06     20.70 o 
   6  12  -2      198.75      198.52     16.47 o 
   7  12  -2       16.12       12.88      8.57 o 
   8  12  -2      374.66      389.65     27.87 o 
   9  12  -2      321.56      303.26     20.05 o 
  10  12  -2      309.06      312.81     20.77 o 
  11  12  -2      223.82      294.30     25.33 o 
  12  12  -2      154.12      159.99     19.05 o 
  13  12  -2        7.81        8.13     12.56 o 
  14  12  -2       61.43       57.56     16.44 o 
  15  12  -2       27.39       32.50     18.43 o 
  16  12  -2        2.48        5.85     17.62 o 
   1  13  -2      279.55      317.94     26.86 o 
   2  13  -2       13.46       15.94      8.63 o 
   3  13  -2       48.04       35.84      9.40 o 
   4  13  -2      321.80      355.75     18.26 o 
   5  13  -2      187.71      191.74     17.30 o 
   6  13  -2       98.06      105.17     15.06 o 
   7  13  -2      102.47       84.96     17.55 o 
   8  13  -2      140.14      158.14     17.52 o 
   9  13  -2       42.43       35.11     10.22 o 
  10  13  -2      179.54      153.92     16.86 o 
  11  13  -2       13.93       15.78     12.92 o 
  12  13  -2      124.21      151.55     18.50 o 
  13  13  -2       14.02        4.49     13.80 o 
  14  13  -2       11.66       20.43     15.01 o 
  15  13  -2       39.93       39.31     18.83 o 
   0  14  -2       46.06       44.41     16.13 o 
   1  14  -2       43.45       39.77     11.33 o 
   2  14  -2       36.42       40.55     11.46 o 
   3  14  -2      264.20      272.93     19.02 o 
   4  14  -2       19.44        7.10      9.39 o 
   5  14  -2      292.14      293.47     26.09 o 
   6  14  -2       36.81       25.13     10.49 o 
   7  14  -2      102.47       66.29     14.16 o 
   8  14  -2       28.57       35.91     10.69 o 
   9  14  -2      121.11      127.81     15.89 o 
  10  14  -2        5.58        0.41     11.15 o 
  11  14  -2       14.04       12.95     14.40 o 
  12  14  -2       65.23       79.67     17.14 o 
  13  14  -2       71.41       66.00     16.72 o 
  14  14  -2        5.32       11.14     14.84 o 
   1  15  -2       69.25       50.85     12.60 o 
   2  15  -2       52.46       85.93     14.10 o 
   3  15  -2       91.29       54.96     12.75 o 
   4  15  -2       49.96       52.61     14.93 o 
   5  15  -2      103.66      143.47     16.39 o 
   6  15  -2       21.84       30.66     12.68 o 
   7  15  -2      228.23      187.26     18.58 o 
   8  15  -2        1.86       -7.34      9.62 o 
   9  15  -2        0.09       -4.70     11.95 o 
  10  15  -2      102.18      105.16     19.81 o 
  11  15  -2      106.46      114.47     19.05 o 
  12  15  -2       64.56       53.31     16.81 o 
  13  15  -2        1.87        1.12     14.40 o 
  14  15  -2       29.27       32.22     17.74 o 
   0  16  -2      195.09      159.66     24.36 o 
   1  16  -2      123.36      148.95     16.96 o 
   2  16  -2       63.41       75.64     14.19 o 
   3  16  -2      224.40      266.74     20.78 o 
   4  16  -2        8.78       -6.36     11.27 o 
   5  16  -2       68.78       74.09     14.11 o 
   6  16  -2       65.93       65.59     17.04 o 
   7  16  -2       44.44       28.59     13.57 o 
   8  16  -2        6.75       -6.29     10.32 o 
   9  16  -2       51.01       23.80     15.15 o 
  10  16  -2        5.93       -9.02     13.80 o 
  11  16  -2       13.17       10.53     14.54 o 
  12  16  -2        1.17        3.25     14.84 o 
  13  16  -2       37.47        7.58     16.66 o 
   1  17  -2        2.11        1.10     11.66 o 
   2  17  -2      114.24      120.47     17.25 o 
   3  17  -2       55.77       23.24     13.15 o 
   4  17  -2       72.42       83.64     15.60 o 
   5  17  -2       12.54       22.04     13.60 o 
   6  17  -2       33.84       42.99     14.77 o 
   7  17  -2       28.23       46.01     14.24 o 
   8  17  -2        7.99        2.97     11.91 o 
   9  17  -2        3.89      -10.53     13.38 o 
  10  17  -2       11.84       12.78     15.07 o 
  11  17  -2        9.65       16.59     15.70 o 
  12  17  -2        8.00        5.92     17.42 o 
   0  18  -2       19.57       20.46     19.81 o 
   1  18  -2       15.78       -9.80     12.39 o 
   2  18  -2       89.18       69.49     15.67 o 
   3  18  -2        1.19       -5.14     12.40 o 
   4  18  -2       38.78       50.85     14.72 o 
   5  18  -2       21.56       18.83     14.01 o 
   6  18  -2       36.39        9.17     14.52 o 
   7  18  -2       61.50       47.05     17.95 o 
   8  18  -2       89.42       81.51     19.72 o 
   9  18  -2        1.39        9.56     15.54 o 
  10  18  -2        3.40       -3.69     14.91 o 
   1  19  -2       39.27       34.42     15.20 o 
   2  19  -2       30.52       34.58     14.95 o 
   3  19  -2        2.92        8.17     13.45 o 
   4  19  -2       28.91       52.78     17.11 o 
   5  19  -2       20.00       26.35     15.63 o 
   6  19  -2        3.76       -5.50     14.15 o 
   7  19  -2       20.97       14.24     15.71 o 
   8  19  -2       29.53       16.82     16.83 o 
   9  19  -2       10.54        7.76     16.70 o 
   0  20  -2       56.31       30.80     22.66 o 
   1  20  -2       25.15       52.81     16.86 o 
   2  20  -2        8.46       -0.83     14.09 o 
   3  20  -2        1.69        1.85     13.83 o 
   4  20  -2        4.18        3.86     15.70 o 
   5  20  -2       20.44       12.97     16.05 o 
   6  20  -2        6.29        5.44     15.36 o 
   7  20  -2       29.18       32.77     17.43 o 
   1  21  -2       38.04       16.44     16.49 o 
   2  21  -2        2.53        1.18     15.07 o 
   3  21  -2        6.95       12.29     16.97 o 
   4  21  -2        3.73       -8.14     15.91 o 
   2   0  -1     1850.22     1803.63     32.15 o 
   4   0  -1    46833.89    47206.11    674.65 o 
   6   0  -1     8448.30     7217.39    111.61 o 
   8   0  -1      582.21      689.17     21.19 o 
  10   0  -1      664.88      567.83     20.84 o 
  12   0  -1      609.27      568.66     33.93 o 
  14   0  -1      482.36      492.74     34.74 o 
  16   0  -1       78.61       54.73     16.05 o 
  18   0  -1       13.97       11.42     14.86 o 
   0   1  -1     9824.38     9530.00    139.39 o 
   1   1  -1     1624.26     1623.19     18.01 o 
   2   1  -1     1758.23     1561.67     19.71 o 
   3   1  -1     1150.32     1127.46     15.43 o 
   4   1  -1    24306.07    23113.78    234.76 o 
   5   1  -1     3839.76     3704.20     46.23 o 
   6   1  -1      255.34      244.18      8.21 o 
   7   1  -1      437.47      408.77     11.16 o 
   8   1  -1      890.20      926.61     18.02 o 
   9   1  -1      157.07      163.22      9.63 o 
  10   1  -1      792.13      845.44     23.21 o 
  11   1  -1      415.63      401.10     14.78 o 
  12   1  -1      922.34      900.28     27.79 o 
  13   1  -1      329.29      301.01     19.32 o 
  14   1  -1       20.14        2.81      7.85 o 
  15   1  -1       70.02       49.97     10.55 o 
  16   1  -1       47.29       33.04     11.62 o 
  17   1  -1        0.83       13.56     11.11 o 
  18   1  -1       71.95       87.73     13.87 o 
  19   1  -1        1.34      -10.74     10.74 o 
   1   2  -1    14196.76    13851.93    140.33 o 
   2   2  -1     4912.66     4912.31     47.84 o 
   3   2  -1    24005.38    23498.67    222.53 o 
   4   2  -1      539.17      539.07      9.53 o 
   5   2  -1     9633.29     9009.88     99.11 o 
   6   2  -1     1901.69     2016.61     27.92 o 
   7   2  -1      507.82      530.90     13.81 o 
   8   2  -1     1267.76     1273.27     25.57 o 
   9   2  -1      492.14      513.98     15.46 o 
  10   2  -1      113.12      113.18      8.29 o 
  11   2  -1      239.09      232.62     11.84 o 
  12   2  -1      238.13      238.75     14.28 o 
  13   2  -1       88.09       78.79      9.99 o 
  14   2  -1       61.35       37.93      8.93 o 
  15   2  -1        7.24        0.46      8.76 o 
  16   2  -1       60.42       41.72     11.15 o 
  17   2  -1       32.63       19.04     11.52 o 
  18   2  -1       20.82       45.15     13.60 o 
  19   2  -1       22.79       10.90     12.25 o 
   0   3  -1     1245.60     1125.39     20.26 o 
   1   3  -1    18890.96    18676.91    205.12 o 
   2   3  -1      491.44      478.80      9.00 o 
   3   3  -1     3864.21     3960.26     41.57 o 
   4   3  -1     1333.18     1223.62     16.69 o 
   5   3  -1      624.55      604.12     10.84 o 
   6   3  -1     2334.55     2467.28     31.55 o 
   7   3  -1     1848.43     1894.64     27.79 o 
   8   3  -1     1052.13     1114.27     21.10 o 
   9   3  -1      427.45      462.99     14.86 o 
  10   3  -1      118.96      118.49      9.01 o 
  11   3  -1     2007.29     2036.02     35.73 o 
  12   3  -1      996.90     1040.78     28.85 o 
  13   3  -1      757.14      805.59     24.67 o 
  14   3  -1      478.17      477.83     21.78 o 
  15   3  -1       30.16       24.77     10.05 o 
  16   3  -1       17.06       24.87     10.69 o 
  17   3  -1       93.31      108.85     15.49 o 
  18   3  -1       31.47       36.36     13.25 o 
  19   3  -1        0.41       -5.73     12.73 o 
   1   4  -1      718.78      681.36     11.78 o 
   2   4  -1      588.90      563.98     10.54 o 
   3   4  -1     9238.87     9152.76     96.77 o 
   4   4  -1     2974.82     2601.98     29.80 o 
   5   4  -1     1681.86     1719.07     22.11 o 
   6   4  -1     1292.72     1135.58     17.73 o 
   7   4  -1     3490.71     3562.77     42.97 o 
   8   4  -1      392.55      339.80     11.92 o 
   9   4  -1     1845.47     2017.25     32.63 o 
  10   4  -1      698.55      697.45     19.02 o 
  11   4  -1       99.05      108.44     10.39 o 
  12   4  -1      461.71      443.64     17.90 o 
  13   4  -1      428.85      467.86     19.91 o 
  14   4  -1       41.76       31.38      9.78 o 
  15   4  -1       61.43       44.91     11.14 o 
  16   4  -1       71.61       39.42     12.03 o 
  17   4  -1       36.88       23.67     11.85 o 
  18   4  -1      173.14      229.34     19.73 o 
  19   4  -1       30.27       34.14     14.18 o 
   0   5  -1    10204.30     9746.08    156.65 o 
   1   5  -1      104.96      117.12      5.70 o 
   2   5  -1     1725.33     1536.72     22.49 o 
   3   5  -1     1314.44     1214.01     17.98 o 
   4   5  -1       79.58       87.51      5.77 o 
   5   5  -1      324.83      329.20      8.64 o 
   6   5  -1      154.37      160.80      6.65 o 
   7   5  -1     1774.63     1715.02     27.13 o 
   8   5  -1      777.64      768.50     19.08 o 
   9   5  -1     1897.83     1951.02     31.57 o 
  10   5  -1      364.38      411.85     15.55 o 
  11   5  -1      156.83      168.44     11.69 o 
  12   5  -1       17.76       16.05      7.28 o 
  13   5  -1      227.45      222.76     16.82 o 
  14   5  -1       80.49      103.48     12.74 o 
  15   5  -1        1.70       -9.03      9.03 o 
  16   5  -1      226.91      235.03     18.84 o 
  17   5  -1       21.73        1.66     11.60 o 
  18   5  -1       10.42        2.25     12.33 o 
  19   5  -1       26.80       23.76     15.24 o 
   1   6  -1      725.94      700.64     13.50 o 
   2   6  -1     1134.55     1324.48     20.24 o 
   3   6  -1     1586.19     1383.41     21.13 o 
   4   6  -1      333.74      362.93     10.00 o 
   5   6  -1      646.87      535.12     12.64 o 
   6   6  -1      858.61      851.07     16.86 o 
   7   6  -1     1558.42     1427.17     29.34 o 
   8   6  -1     1081.35     1096.52     22.03 o 
   9   6  -1      342.61      345.76     12.95 o 
  10   6  -1      733.71      765.46     21.46 o 
  11   6  -1      531.53      590.03     19.95 o 
  12   6  -1      218.86      203.31     14.68 o 
  13   6  -1      192.74      212.45     15.76 o 
  14   6  -1        7.98       -4.37      9.91 o 
  15   6  -1      121.53      141.41     14.67 o 
  16   6  -1       34.50       30.24     12.17 o 
  17   6  -1       82.20       89.91     14.73 o 
  18   6  -1       46.48       31.24     13.76 o 
   0   7  -1     2487.77     2590.75     45.91 o 
   1   7  -1     1833.13     1717.94     25.94 o 
   2   7  -1     1244.75     1394.66     22.52 o 
   3   7  -1      940.84      947.51     17.94 o 
   4   7  -1       34.21       41.25      5.65 o 
   5   7  -1      397.57      426.33     12.18 o 
   6   7  -1      328.43      323.30     11.37 o 
   7   7  -1      296.93      281.49     11.22 o 
   8   7  -1      340.00      327.02     17.39 o 
   9   7  -1      311.38      353.80     13.48 o 
  10   7  -1      547.81      526.81     18.71 o 
  11   7  -1      346.19      353.05     16.75 o 
  12   7  -1      850.45      831.62     24.79 o 
  13   7  -1       65.95       85.27     11.76 o 
  14   7  -1       77.16       58.68     12.57 o 
  15   7  -1        6.41        7.48     11.44 o 
  16   7  -1      180.89      155.94     16.83 o 
  17   7  -1       44.71       42.21     13.66 o 
  18   7  -1       11.52        2.32     13.74 o 
   1   8  -1      355.97      358.89     13.11 o 
   2   8  -1      802.60      732.72     16.72 o 
   3   8  -1     3130.23     3386.93     48.18 o 
   4   8  -1     2170.56     2008.30     46.14 o 
   5   8  -1      237.53      247.54     10.08 o 
   6   8  -1      982.75      904.30     22.16 o 
   7   8  -1      185.35      191.46      9.53 o 
   8   8  -1      297.05      299.56     13.84 o 
   9   8  -1       19.38       11.60      6.41 o 
  10   8  -1       40.29       39.29      9.73 o 
  11   8  -1       96.93       79.30     11.97 o 
  12   8  -1      171.03      146.23     13.23 o 
  13   8  -1      111.33      137.25     13.41 o 
  14   8  -1       66.33       53.12     12.47 o 
  15   8  -1      172.46      187.06     20.59 o 
  16   8  -1       54.01       66.94     14.57 o 
  17   8  -1       73.78       74.77     16.64 o 
  18   8  -1       24.99       10.01     14.50 o 
   0   9  -1      698.56      596.26     38.23 o 
   1   9  -1     1219.53     1127.33     33.80 o 
   2   9  -1      856.77      823.36     18.89 o 
   3   9  -1     1762.09     1863.78     31.54 o 
   4   9  -1      308.59      360.89     15.34 o 
   5   9  -1      242.55      260.01     11.21 o 
   6   9  -1      286.76      258.64     16.19 o 
   7   9  -1      162.23      171.69     10.12 o 
   8   9  -1       31.53       25.22      5.87 o 
   9   9  -1       33.30       21.59      7.99 o 
  10   9  -1      119.32      104.65     16.67 o 
  11   9  -1       46.21       33.11      9.65 o 
  12   9  -1       65.19       43.61     11.72 o 
  13   9  -1      372.60      412.40     24.19 o 
  14   9  -1       15.53       13.35     11.74 o 
  15   9  -1      199.08      231.67     24.32 o 
  16   9  -1       35.26       17.92     13.74 o 
  17   9  -1       36.99       28.53     16.62 o 
   1  10  -1        3.75        3.51      5.35 o 
   2  10  -1      163.22      138.40      9.26 o 
   3  10  -1      311.95      335.84     14.38 o 
   4  10  -1       14.50       14.03      6.07 o 
   5  10  -1      182.33      200.19     12.32 o 
   6  10  -1      324.91      316.47     14.75 o 
   7  10  -1      195.81      208.70     12.14 o 
   8  10  -1      466.88      456.37     18.69 o 
   9  10  -1      342.25      390.05     20.18 o 
  10  10  -1       68.93       62.67     14.89 o 
  11  10  -1       34.56        4.83      8.73 o 
  12  10  -1      111.79       73.27     19.77 o 
  13  10  -1       96.11       83.85     14.65 o 
  14  10  -1        5.67        5.90     11.17 o 
  15  10  -1       10.68       11.50     13.62 o 
  16  10  -1       61.30       43.73     15.52 o 
  17  10  -1       10.19        6.70     16.74 o 
   0  11  -1      856.83      986.18     38.64 o 
   1  11  -1      273.46      263.22     15.17 o 
   2  11  -1       25.12       15.37      6.13 o 
   3  11  -1      172.42      177.30     11.86 o 
   4  11  -1       25.73       24.30      6.77 o 
   5  11  -1      173.29      182.08     12.41 o 
   6  11  -1       40.63       27.65      8.17 o 
   7  11  -1      139.17      154.72     13.48 o 
   8  11  -1      249.67      272.13     17.65 o 
   9  11  -1       39.72       21.96      7.37 o 
  10  11  -1       40.59       40.78      9.24 o 
  11  11  -1      122.67       97.63     18.55 o 
  12  11  -1       48.50       30.16     15.32 o 
  13  11  -1      119.93      124.40     18.78 o 
  14  11  -1      104.03       84.90     17.37 o 
  15  11  -1       35.13       24.49     16.75 o 
  16  11  -1       34.03       -1.16     18.43 o 
  17  11  -1        5.70      -12.30     57.03 o 
   1  12  -1       23.27       27.02      6.59 o 
   2  12  -1      393.32      405.14     18.08 o 
   3  12  -1       17.11       15.33      6.99 o 
   4  12  -1      382.47      399.07     23.15 o 
   5  12  -1      140.13      139.72     12.04 o 
   6  12  -1      369.97      397.51     24.25 o 
   7  12  -1      217.44      224.02     18.70 o 
   8  12  -1       90.71       90.51     12.95 o 
   9  12  -1      162.09      181.58     21.85 o 
  10  12  -1      239.56      299.88     21.17 o 
  11  12  -1      211.11      219.24     20.02 o 
  12  12  -1      173.53      203.23     20.28 o 
  13  12  -1       84.49      102.08     17.01 o 
  14  12  -1       38.81       46.68     15.42 o 
  15  12  -1      161.38      188.78     24.39 o 
  16  12  -1       11.48        5.99     19.49 o 
   0  13  -1     1463.11     1649.49     56.26 o 
   1  13  -1       19.95       11.94      7.55 o 
   2  13  -1      218.33      267.70     17.65 o 
   3  13  -1       69.00       59.57     11.95 o 
   4  13  -1      411.16      426.18     19.51 o 
   5  13  -1       38.98       34.84      9.18 o 
   6  13  -1       48.72       49.16     10.22 o 
   7  13  -1        9.63       -1.80      7.99 o 
   8  13  -1      150.93      146.31     15.21 o 
   9  13  -1      141.40      122.99     15.43 o 
  10  13  -1      216.24      241.51     20.42 o 
  11  13  -1       13.62       14.43     12.67 o 
  12  13  -1       42.07       41.59     14.02 o 
  13  13  -1      108.78      115.72     18.05 o 
  14  13  -1       71.99       58.26     17.19 o 
  15  13  -1       33.82       67.62     22.74 o 
   1  14  -1       47.34       43.98     10.24 o 
   2  14  -1       95.46       74.11     12.27 o 
   3  14  -1       13.35        6.80      8.80 o 
   4  14  -1       61.64       68.13     11.46 o 
   5  14  -1      168.26      186.52     15.08 o 
   6  14  -1      201.45      186.88     15.59 o 
   7  14  -1      172.74      225.36     20.50 o 
   8  14  -1      105.40       80.71     15.08 o 
   9  14  -1       79.71       99.15     14.84 o 
  10  14  -1      302.24      316.23     22.15 o 
  11  14  -1       95.64       64.14     15.59 o 
  12  14  -1       28.58       36.36     14.28 o 
  13  14  -1      118.18      135.37     19.21 o 
  14  14  -1        0.45      -13.42     13.42 o 
  15  14  -1       49.65       53.42     22.92 o 
   0  15  -1      187.19      157.62     22.80 o 
   1  15  -1      473.05      552.02     25.86 o 
   2  15  -1      188.56      212.37     18.45 o 
   3  15  -1       97.89       94.91     14.23 o 
   4  15  -1       14.11       -0.14      9.21 o 
   5  15  -1      133.46       94.10     17.32 o 
   6  15  -1      287.74      294.97     20.75 o 
   7  15  -1       84.98       47.04     12.28 o 
   8  15  -1       44.62       51.63     12.94 o 
   9  15  -1      149.43      145.18     16.77 o 
  10  15  -1       30.39        7.53     12.98 o 
  11  15  -1       89.69      102.00     17.94 o 
  12  15  -1        6.39      -13.02     13.02 o 
  13  15  -1       34.46       36.70     15.58 o 
  14  15  -1        1.24      -12.16     16.16 o 
   1  16  -1       40.80        9.89     11.25 o 
   2  16  -1       30.80       38.74     12.62 o 
   3  16  -1      130.69      110.68     15.63 o 
   4  16  -1       13.67        3.94     11.09 o 
   5  16  -1      143.25      153.42     17.13 o 
   6  16  -1       28.10       19.42     12.37 o 
   7  16  -1      101.93       55.63     24.11 o 
   8  16  -1       16.24       10.27     12.64 o 
   9  16  -1       86.12       59.43     15.53 o 
  10  16  -1       56.17       54.11     18.36 o 
  11  16  -1       24.99       45.89     17.18 o 
  12  16  -1       12.30        1.73     15.25 o 
  13  16  -1       22.39       32.63     16.12 o 
   0  17  -1       75.82       94.77     21.82 o 
   1  17  -1       41.05       38.85     13.39 o 
   2  17  -1      423.39      426.41     25.96 o 
   3  17  -1       41.44       64.71     14.63 o 
   4  17  -1       72.80       72.42     14.86 o 
   5  17  -1       32.77       19.01     12.66 o 
   6  17  -1        2.61       -6.48     11.51 o 
   7  17  -1        8.37       -8.65     11.52 o 
   8  17  -1        5.32        6.44     12.27 o 
   9  17  -1        6.63       13.80     14.62 o 
  10  17  -1        0.37        2.50     13.95 o 
  11  17  -1        2.64       -0.35     15.19 o 
  12  17  -1        6.05       -8.72     16.90 o 
   1  18  -1        3.87       -6.15     11.98 o 
   2  18  -1       35.63       62.42     15.42 o 
   3  18  -1       64.64       42.71     14.45 o 
   4  18  -1        0.11       20.77     13.15 o 
   5  18  -1       10.80        8.13     13.49 o 
   6  18  -1       25.08       26.68     14.54 o 
   7  18  -1       11.73       -0.51     13.32 o 
   8  18  -1        0.63       -0.52     13.09 o 
   9  18  -1        2.21       -5.28     14.72 o 
  10  18  -1       23.13       19.34     16.29 o 
  11  18  -1       10.46       18.89     18.00 o 
   0  19  -1        8.20       -3.72     18.17 o 
   1  19  -1       62.26       93.86     17.19 o 
   2  19  -1       23.67       28.86     14.40 o 
   3  19  -1        8.70       12.49     13.23 o 
   4  19  -1        4.31       -2.30     12.36 o 
   5  19  -1        3.69       15.15     14.08 o 
   6  19  -1       47.01       61.44     17.63 o 
   7  19  -1        5.96       -4.41     13.47 o 
   8  19  -1       32.41       36.03     19.38 o 
   9  19  -1       10.33       18.72     16.32 o 
   1  20  -1       42.13       30.90     15.40 o 
   2  20  -1        7.78        7.35     13.82 o 
   3  20  -1       18.39       17.15     15.46 o 
   4  20  -1        7.51        6.52     15.53 o 
   5  20  -1       14.87       29.57     17.02 o 
   6  20  -1        6.36       25.76     16.51 o 
   7  20  -1        1.77       12.11     15.26 o 
   0  21  -1        3.15       12.73     22.08 o 
   1  21  -1        4.74       -7.25     14.60 o 
   2  21  -1       11.43        6.69     15.06 o 
   3  21  -1        4.39       -5.01     14.82 o 
   4  21  -1        8.37      -11.64     15.30 o 
   5  21  -1       22.58       14.17     16.62 o 
   2   0   0     1994.73     1989.29     38.10 o 
   4   0   0    42491.02    42097.32    712.27 o 
   6   0   0     9979.08     9988.81    162.67 o 
   8   0   0      914.08      874.18     29.11 o 
  10   0   0      173.30      149.52     17.50 o 
  12   0   0      844.49      855.01     51.06 o 
  14   0   0       18.80       11.01     10.76 o 
  16   0   0       39.12       14.08     13.88 o 
  18   0   0        8.63       19.83     16.12 o 
   1   1   0     1933.05     1965.10     23.19 o 
   2   1   0      955.49     1089.69     14.49 o 
   3   1   0      725.10      563.44     10.34 o 
   4   1   0     6226.33     5814.91     74.99 o 
   5   1   0     2361.10     2176.59     31.81 o 
   6   1   0    15691.58    14905.40    176.23 o 
   7   1   0     1573.59     1401.95     25.15 o 
   8   1   0     3944.40     4028.35     55.91 o 
   9   1   0       11.60        5.91      4.88 o 
  10   1   0       73.91       65.03      6.97 o 
  11   1   0      128.00      136.20      8.66 o 
  12   1   0      367.96      317.21     16.51 o 
  13   1   0      152.93      152.56     13.30 o 
  14   1   0      192.42      217.52     16.02 o 
  15   1   0       35.02       23.64      9.34 o 
  16   1   0        3.74       11.13     10.00 o 
  17   1   0      160.67      158.98     15.22 o 
  18   1   0      388.59      465.09     23.02 o 
  19   1   0        2.19        2.71     11.31 o 
   0   2   0     6402.63     6307.86    100.08 o 
   1   2   0     2006.75     1963.19     23.89 o 
   2   2   0     5274.19     5094.06     54.42 o 
   3   2   0     2780.81     2677.42     31.20 o 
   4   2   0    17287.18    17005.11    182.31 o 
   5   2   0      287.61      269.94      8.56 o 
   6   2   0     3880.88     3941.47     49.18 o 
   7   2   0       39.30       30.98      5.41 o 
   8   2   0     2454.14     2459.95     38.84 o 
   9   2   0      694.75      701.63     17.49 o 
  10   2   0       90.71       89.59      7.38 o 
  11   2   0      186.57      190.89     11.02 o 
  12   2   0      629.83      675.50     22.56 o 
  13   2   0      351.82      344.33     17.90 o 
  14   2   0       63.02       42.90      9.56 o 
  15   2   0      298.60      312.17     19.12 o 
  16   2   0       55.20       58.75     12.69 o 
  17   2   0       53.14       53.67     13.09 o 
  18   2   0        0.00       -0.45     10.70 o 
  19   2   0        3.98        5.44     12.35 o 
   1   3   0     6088.87     6254.05     74.17 o 
   2   3   0      771.66      704.51     12.11 o 
   3   3   0    20905.75    21284.65    234.98 o 
   4   3   0     1404.93     1174.67     17.34 o 
   5   3   0      132.70      173.15      6.65 o 
   6   3   0     9279.11     8585.82     93.82 o 
   7   3   0       54.31       42.49      5.76 o 
   8   3   0     1264.39     1159.07     21.31 o 
   9   3   0     1706.49     1611.78     34.90 o 
  10   3   0      325.95      301.56     13.19 o 
  11   3   0      418.96      378.22     15.18 o 
  12   3   0      450.41      446.03     18.24 o 
  13   3   0        7.22       -7.70      7.70 o 
  14   3   0       16.99       12.53      9.09 o 
  15   3   0      114.75      106.25     12.65 o 
  16   3   0       42.91       31.74     10.75 o 
  17   3   0      212.91      229.27     19.13 o 
  18   3   0       27.28       14.42     12.68 o 
  19   3   0        1.57        6.56     12.50 o 
   0   4   0     9512.15     8709.04    138.95 o 
   1   4   0     1363.70     1322.22     19.82 o 
   2   4   0     1257.66     1165.87     17.85 o 
   3   4   0    19097.15    18457.16    204.36 o 
   4   4   0     7801.75     7236.32     92.80 o 
   5   4   0     5172.10     5323.15     60.56 o 
   6   4   0      672.97      718.43     14.73 o 
   7   4   0      379.22      400.16     10.58 o 
   8   4   0      233.05      226.50      9.86 o 
   9   4   0      617.86      629.82     17.06 o 
  10   4   0       49.89       53.16      7.77 o 
  11   4   0      191.43      188.59     11.61 o 
  12   4   0      738.67      744.51     20.96 o 
  13   4   0      418.02      427.45     19.66 o 
  14   4   0       11.89        7.49      8.47 o 
  15   4   0       42.47       34.46     10.63 o 
  16   4   0        2.49       -9.69      9.69 o 
  17   4   0       63.10       50.99     13.59 o 
  18   4   0        4.75       22.84     13.52 o 
  19   4   0       27.81       30.47     14.61 o 
   1   5   0     4516.19     4139.16     50.22 o 
   2   5   0      937.21      902.92     15.46 o 
   3   5   0     3225.11     3356.80     44.58 o 
   4   5   0      148.82      118.76      6.74 o 
   5   5   0      150.77      182.94      8.04 o 
   6   5   0     4189.06     3880.40     51.25 o 
   7   5   0       57.59       69.42      5.77 o 
   8   5   0     2733.24     2784.32     42.20 o 
   9   5   0     1033.34      921.78     21.33 o 
  10   5   0       12.36        5.56      5.55 o 
  11   5   0     1566.04     1653.36     32.27 o 
  12   5   0      212.60      217.14     13.45 o 
  13   5   0       27.92       14.68      8.94 o 
  14   5   0      162.97      155.94     13.92 o 
  15   5   0       77.45       99.20     13.01 o 
  16   5   0       25.14       24.63     11.28 o 
  17   5   0        0.01       -1.09     10.55 o 
  18   5   0       54.16       61.59     16.06 o 
  19   5   0        2.78       -2.91     14.00 o 
   0   6   0      615.83      539.24     16.64 o 
   1   6   0     3351.51     3061.00     43.63 o 
   2   6   0     1234.58     1150.95     18.92 o 
   3   6   0       11.42        1.39      4.34 o 
   4   6   0      718.01      733.23     15.32 o 
   5   6   0       96.63       87.51      6.71 o 
   6   6   0      595.88      594.95     14.45 o 
   7   6   0      367.48      406.20     15.91 o 
   8   6   0       33.63       29.47      5.47 o 
   9   6   0       53.91       43.96      7.97 o 
  10   6   0      619.72      686.51     19.63 o 
  11   6   0      326.70      335.22     15.44 o 
  12   6   0     3171.14     3402.90     56.22 o 
  13   6   0      235.89      239.09     16.43 o 
  14   6   0      216.11      260.12     17.66 o 
  15   6   0       78.75       58.83     11.80 o 
  16   6   0       99.73       78.96     13.49 o 
  17   6   0        5.21       -2.59     12.14 o 
  18   6   0        5.99        2.54     13.07 o 
   1   7   0     2639.59     2777.74     39.62 o 
   2   7   0     1284.45     1340.00     23.49 o 
   3   7   0     2564.34     2747.41     37.75 o 
   4   7   0      584.08      597.57     14.04 o 
   5   7   0     3790.45     3540.16     47.82 o 
   6   7   0     2170.65     2276.08     38.61 o 
   7   7   0     3925.72     3894.82     75.57 o 
   8   7   0      877.52      925.41     21.33 o 
   9   7   0       60.41       57.98      7.83 o 
  10   7   0       72.54       67.58      9.45 o 
  11   7   0       83.11      115.37     11.18 o 
  12   7   0      789.76      809.45     27.43 o 
  13   7   0        9.91       24.25      8.82 o 
  14   7   0      406.09      421.85     21.43 o 
  15   7   0      529.98      532.99     25.12 o 
  16   7   0       27.65       16.11     11.18 o 
  17   7   0        1.44        2.90     11.91 o 
  18   7   0        5.91        0.11     14.01 o 
   0   8   0     2289.94     2587.24     51.04 o 
   1   8   0     4781.97     4635.41     61.68 o 
   2   8   0       38.95       42.88      6.53 o 
   3   8   0      378.88      416.60     11.67 o 
   4   8   0        2.42       -0.81      4.54 o 
   5   8   0      788.06      822.00     20.09 o 
   6   8   0        7.02        4.77      5.04 o 
   7   8   0        0.45       -4.92      4.92 o 
   8   8   0       42.60       22.02      5.62 o 
   9   8   0        0.16       -2.70      5.34 o 
  10   8   0      203.74      210.79     13.73 o 
  11   8   0      404.79      432.16     20.31 o 
  12   8   0       74.84       70.14     10.83 o 
  13   8   0      613.77      699.76     27.88 o 
  14   8   0        5.25        5.05     10.34 o 
  15   8   0       83.03       64.18     12.59 o 
  16   8   0      236.19      191.78     27.65 o 
  17   8   0        6.61       -6.67     11.31 o 
  18   8   0       20.38       13.15     13.00 o 
   1   9   0     5595.28     5799.13     76.05 o 
   2   9   0        3.84       12.22      5.87 o 
   3   9   0      886.53     1205.89     23.91 o 
   4   9   0     1000.50     1116.52     21.21 o 
   5   9   0       11.09       25.91      5.79 o 
   6   9   0       62.70       46.69      8.16 o 
   7   9   0       20.57       17.27      5.86 o 
   8   9   0        4.45       -5.09      5.09 o 
   9   9   0       21.10       21.18      5.98 o 
  10   9   0      296.89      378.21     19.96 o 
  11   9   0       13.63       27.92      8.89 o 
  12   9   0        8.73        7.77      8.56 o 
  13   9   0       96.26       98.61     12.48 o 
  14   9   0       44.09       39.47     12.50 o 
  15   9   0      138.05      118.92     16.17 o 
  16   9   0        4.32        3.75     13.42 o 
  17   9   0        5.10       18.01     14.46 o 
   0  10   0      409.08      422.92     17.81 o 
   1  10   0     2351.84     2627.59     46.89 o 
   2  10   0       35.48       49.05      7.89 o 
   3  10   0      413.57      475.61     15.30 o 
   4  10   0     1004.05     1078.77     24.53 o 
   5  10   0       22.84       23.18      5.72 o 
   6  10   0        5.78        1.54      5.36 o 
   7  10   0       32.92       26.06      6.46 o 
   8  10   0        0.47        1.66      5.92 o 
   9  10   0        4.47       -2.77      5.84 o 
  10  10   0      296.76      330.57     20.52 o 
  11  10   0       31.91       17.80      9.00 o 
  12  10   0       40.21       40.06     10.20 o 
  13  10   0      119.61      126.19     22.34 o 
  14  10   0      845.52     1016.51     46.27 o 
  15  10   0       86.23       82.54     18.04 o 
  16  10   0      108.70       80.66     18.65 o 
  17  10   0        1.03        5.85     15.88 o 
   1  11   0      354.77      333.73     14.97 o 
   2  11   0      273.72      269.99     12.79 o 
   3  11   0      266.55      251.79     14.12 o 
   4  11   0      100.51       73.58      8.68 o 
   5  11   0      617.89      627.21     17.67 o 
   6  11   0      249.32      199.43     15.33 o 
   7  11   0      113.44      131.79     13.18 o 
   8  11   0        2.44        2.23      5.95 o 
   9  11   0        5.47       -2.06      7.42 o 
  10  11   0        4.20       -7.36      8.63 o 
  11  11   0       31.80       52.30     11.69 o 
  12  11   0      361.09      459.29     25.78 o 
  13  11   0       52.05       56.00     16.42 o 
  14  11   0      332.48      394.18     28.84 o 
  15  11   0        3.93        3.57     14.34 o 
  16  11   0       69.33       39.92     17.37 o 
  17  11   0       12.79        9.29     20.42 o 
   0  12   0     1610.83     1453.79     54.47 o 
   1  12   0        0.07       -3.20      6.08 o 
   2  12   0       39.71       31.17      7.39 o 
   3  12   0       59.05       56.79      8.48 o 
   4  12   0      537.50      559.04     19.86 o 
   5  12   0        1.63       -5.09      6.68 o 
   6  12   0       27.10       16.49      7.35 o 
   7  12   0      150.09      148.11     14.11 o 
   8  12   0       11.51        1.91      7.05 o 
   9  12   0       37.89       19.84      8.43 o 
  10  12   0       67.82       52.15     11.82 o 
  11  12   0      318.88      318.20     22.06 o 
  12  12   0       47.40       44.19     14.25 o 
  13  12   0      139.30      179.63     19.44 o 
  14  12   0      109.96      120.08     20.05 o 
  15  12   0        1.74       12.75     17.41 o 
  16  12   0       32.69       22.26     19.48 o 
   1  13   0       31.20       29.34      8.44 o 
   2  13   0      171.74      150.30     16.18 o 
   3  13   0        1.20       -4.70      6.98 o 
   4  13   0      154.94      175.53     13.44 o 
   5  13   0        8.86        4.80      7.47 o 
   6  13   0       12.35        2.23      7.79 o 
   7  13   0       72.24       46.08     11.63 o 
   8  13   0      175.81      208.53     19.22 o 
   9  13   0       44.65       33.12     12.34 o 
  10  13   0      142.32      158.35     18.06 o 
  11  13   0       30.96       25.60     12.90 o 
  12  13   0        6.69       15.25     12.51 o 
  13  13   0      117.91      109.39     17.98 o 
  14  13   0       94.61      111.73     20.86 o 
  15  13   0       28.10       -3.33     17.45 o 
   0  14   0       43.90       21.78     16.21 o 
   1  14   0      263.94      265.65     18.55 o 
   2  14   0       22.85       18.57      8.64 o 
   3  14   0       21.10       17.72      8.75 o 
   4  14   0        0.03       -6.75      7.49 o 
   5  14   0       98.08      106.97     12.80 o 
   6  14   0      409.58      427.38     21.19 o 
   7  14   0       15.74       15.16      9.38 o 
   8  14   0       97.60      153.53     17.72 o 
   9  14   0     1034.78     1126.49     38.10 o 
  10  14   0       68.39       77.32     15.70 o 
  11  14   0        7.56       10.50     12.49 o 
  12  14   0       42.83       58.95     15.41 o 
  13  14   0       76.55       75.84     18.72 o 
  14  14   0        0.58       15.08     16.93 o 
  15  14   0       22.58       36.73     22.08 o 
   1  15   0      132.93      151.09     20.38 o 
   2  15   0       10.90        1.11      9.18 o 
   3  15   0      296.77      327.57     21.52 o 
   4  15   0        3.51       12.19     10.19 o 
   5  15   0       31.80       44.57     11.58 o 
   6  15   0        3.20       12.18     10.26 o 
   7  15   0        8.37        2.98      9.49 o 
   8  15   0        1.41       -9.62      9.62 o 
   9  15   0       91.90       93.18     16.80 o 
  10  15   0       11.36       11.22     12.89 o 
  11  15   0        0.55       -4.76     13.29 o 
  12  15   0        1.75      -11.74     13.16 o 
  13  15   0       81.16       67.51     18.70 o 
  14  15   0        0.00       -3.69     16.03 o 
   0  16   0      199.70      159.21     29.37 o 
   1  16   0      145.41      189.57     17.91 o 
   2  16   0      130.46       82.73     14.63 o 
   3  16   0       37.61       21.20     11.17 o 
   4  16   0        3.60       16.41     10.69 o 
   5  16   0      164.07      132.60     17.82 o 
   6  16   0       47.50       23.36     11.42 o 
   7  16   0        6.39        4.82     11.37 o 
   8  16   0       85.28       54.81     13.25 o 
   9  16   0      211.52      169.23     21.20 o 
  10  16   0       18.13       24.07     14.68 o 
  11  16   0        4.64       12.63     14.73 o 
  12  16   0        8.97        8.34     16.38 o 
  13  16   0       17.33       13.47     17.21 o 
   1  17   0        7.29        1.20     11.71 o 
   2  17   0        0.26        0.89     11.67 o 
   3  17   0       22.90       11.66     12.62 o 
   4  17   0        6.18        8.68     12.41 o 
   5  17   0       10.71       17.30     12.34 o 
   6  17   0       67.89       46.79     13.86 o 
   7  17   0       22.98       15.21     12.65 o 
   8  17   0       59.16       38.29     13.01 o 
   9  17   0        0.60      -13.81     13.81 o 
  10  17   0       43.43       56.28     17.41 o 
  11  17   0       57.28        0.11     16.95 o 
  12  17   0        0.00      -12.96     17.21 o 
   0  18   0       33.74       59.28     20.86 o 
   1  18   0        9.04        3.16     12.11 o 
   2  18   0      197.65      202.08     20.66 o 
   3  18   0        3.24        7.09     12.33 o 
   4  18   0        3.15        0.03     11.94 o 
   5  18   0       46.49       14.48     13.61 o 
   6  18   0        2.29        1.20     12.47 o 
   7  18   0        0.11       11.11     13.86 o 
   8  18   0       16.05       20.07     14.40 o 
   9  18   0        0.93       -8.34     16.85 o 
  10  18   0        5.15        3.48     16.26 o 
  11  18   0        3.56        9.72     19.18 o 
   1  19   0       29.47       -3.40     12.33 o 
   2  19   0        0.09      -12.21     12.21 o 
   3  19   0        1.24       -9.43     12.07 o 
   4  19   0        0.47       -7.21     12.25 o 
   5  19   0        1.99       17.61     13.57 o 
   6  19   0       26.90       21.78     17.40 o 
   7  19   0        0.04        5.48     14.24 o 
   8  19   0        0.13      -12.86     12.86 o 
   9  19   0        0.81       -4.93     17.55 o 
   0  20   0        2.22        6.04     18.98 o 
   1  20   0        0.48       -1.32     13.64 o 
   2  20   0       64.56       65.03     17.13 o 
   3  20   0       65.23       78.75     17.26 o 
   4  20   0       63.35      100.48     18.99 o 
   5  20   0        8.81      -10.65     14.11 o 
   6  20   0        6.81        9.97     15.54 o 
   7  20   0        0.55       -1.98     14.61 o 
   1  21   0       11.11       27.19     15.85 o 
   2  21   0        0.57        9.73     15.21 o 
   3  21   0       22.17       29.64     15.72 o 
   4  21   0        2.08        0.84     16.01 o 
   5  21   0        8.93       12.67     16.95 o 
   2   0   1     1812.08     1778.10     27.80 o 
   4   0   1    46809.45    47989.80   1039.46 o 
   6   0   1     8541.35     7313.77    149.10 o 
   8   0   1      573.62      658.37     20.64 o 
  10   0   1      640.98      548.86     28.17 o 
  12   0   1      599.79      588.36     26.88 o 
  14   0   1      476.01      465.40     27.01 o 
  16   0   1       76.50       67.09     16.10 o 
  18   0   1       16.29       13.42     15.25 o 
   0   1   1     9835.75     9614.51    162.32 o 
   1   1   1     1628.05     1608.70     24.85 o 
   2   1   1     1813.40     1610.62     21.93 o 
   3   1   1     1156.90     1145.26     17.89 o 
   4   1   1    24183.15    23023.88    256.09 o 
   5   1   1     3798.55     3686.27     45.32 o 
   6   1   1      248.97      242.18      8.68 o 
   7   1   1      442.09      404.42     11.20 o 
   8   1   1      897.83      942.31     17.81 o 
   9   1   1      159.33      149.21      7.91 o 
  10   1   1      793.67      828.93     18.68 o 
  11   1   1      417.72      443.75     15.03 o 
  12   1   1      901.07      939.07     25.46 o 
  13   1   1      328.64      322.02     17.06 o 
  14   1   1       18.65        9.82      7.78 o 
  15   1   1       69.24       78.83     11.07 o 
  16   1   1       47.03       46.56     11.15 o 
  17   1   1        0.69        1.56      9.95 o 
  18   1   1       71.64       71.08     14.16 o 
  19   1   1        1.30      -12.45     12.45 o 
   1   2   1    14109.39    13573.97    174.55 o 
   2   2   1     4919.24     4887.16     65.68 o 
   3   2   1    24040.98    23118.64    268.72 o 
   4   2   1      535.22      547.19     13.70 o 
   5   2   1     9654.04     8922.17    104.83 o 
   6   2   1     1877.59     1944.41     29.57 o 
   7   2   1      468.79      455.67     11.94 o 
   8   2   1     1264.60     1266.91     26.95 o 
   9   2   1      484.38      520.65     14.51 o 
  10   2   1      115.75      114.01      8.47 o 
  11   2   1      224.34      207.58     10.80 o 
  12   2   1      237.98      236.53     14.45 o 
  13   2   1       87.86       79.10     15.04 o 
  14   2   1       60.06       52.54     10.02 o 
  15   2   1        6.90        5.77      9.45 o 
  16   2   1       60.24       67.96     12.03 o 
  17   2   1       35.19       42.93     11.24 o 
  18   2   1       20.42        7.76     11.75 o 
  19   2   1       22.73       20.87     14.00 o 
   0   3   1     1208.41     1069.58     25.06 o 
   1   3   1    18768.37    18670.32    214.66 o 
   2   3   1      486.99      477.89     13.15 o 
   3   3   1     3886.64     3982.68     56.20 o 
   4   3   1     1325.99     1211.52     21.86 o 
   5   3   1      644.96      609.15     15.76 o 
   6   3   1     2335.02     2419.76     33.39 o 
   7   3   1     1850.94     1843.01     29.45 o 
   8   3   1     1048.60     1079.80     21.70 o 
   9   3   1      433.73      469.62     14.58 o 
  10   3   1      119.02      121.82      8.87 o 
  11   3   1     2012.08     2060.45     35.40 o 
  12   3   1     1008.92     1070.98     29.99 o 
  13   3   1      742.74      827.70     25.60 o 
  14   3   1      477.15      474.18     21.19 o 
  15   3   1       29.90       25.68      9.93 o 
  16   3   1       16.27       29.62     13.47 o 
  17   3   1       91.17       67.04     16.62 o 
  18   3   1       32.28       34.51     12.98 o 
  19   3   1        0.40      -12.05     12.05 o 
   1   4   1      703.62      672.36     12.95 o 
   2   4   1      581.35      575.19     13.38 o 
   3   4   1     9202.70     9089.69    120.55 o 
   4   4   1     2981.97     2557.25     40.81 o 
   5   4   1     1700.03     1679.56     29.30 o 
   6   4   1     1305.57     1128.29     21.06 o 
   7   4   1     3496.58     3589.37     49.43 o 
   8   4   1      377.04      340.34     12.49 o 
   9   4   1     1855.23     2036.42     34.16 o 
  10   4   1      696.07      676.06     18.62 o 
  11   4   1       96.57      114.96      9.85 o 
  12   4   1      458.09      491.38     17.02 o 
  13   4   1      425.03      472.18     20.63 o 
  14   4   1       41.83       26.06      9.44 o 
  15   4   1       62.26       45.74     14.25 o 
  16   4   1       69.60       77.33     13.68 o 
  17   4   1       38.43       46.84     13.77 o 
  18   4   1      173.20      221.12     21.07 o 
  19   4   1       30.66       29.57     13.59 o 
   0   5   1    10184.62     9876.41    173.38 o 
   1   5   1      104.35      117.70      7.30 o 
   2   5   1     1684.33     1500.26     23.54 o 
   3   5   1     1300.90     1200.45     22.05 o 
   4   5   1       72.18       86.49      7.58 o 
   5   5   1      325.33      348.43     12.11 o 
   6   5   1      156.49      180.08      9.99 o 
   7   5   1     1775.93     1769.39     28.06 o 
   8   5   1      777.06      773.04     18.68 o 
   9   5   1     1887.33     1941.05     33.61 o 
  10   5   1      362.47      396.04     15.01 o 
  11   5   1      155.82      160.31     11.28 o 
  12   5   1       16.67       14.17      7.38 o 
  13   5   1      224.72      219.18     16.68 o 
  14   5   1       77.11       86.16     12.89 o 
  15   5   1        1.75       -3.52      9.00 o 
  16   5   1      221.96      214.43     19.29 o 
  17   5   1       22.03       40.68     13.64 o 
  18   5   1       11.02       22.20     13.52 o 
  19   5   1       26.18       25.18     15.20 o 
   1   6   1      725.92      743.01     16.25 o 
   2   6   1     1117.62     1296.77     23.53 o 
   3   6   1     1602.78     1394.72     24.75 o 
   4   6   1      329.99      340.84     11.55 o 
   5   6   1      647.91      545.75     15.27 o 
   6   6   1      866.51      867.92     20.29 o 
   7   6   1     1540.17     1373.44     26.88 o 
   8   6   1     1079.99     1063.34     23.54 o 
   9   6   1      340.06      338.17     13.17 o 
  10   6   1      721.32      739.13     19.20 o 
  11   6   1      536.86      554.76     21.31 o 
  12   6   1      218.21      239.60     14.15 o 
  13   6   1      192.57      201.82     15.07 o 
  14   6   1        7.94       -0.39      8.57 o 
  15   6   1      122.33      137.30     13.90 o 
  16   6   1       34.09       36.62     12.98 o 
  17   6   1       80.74      103.61     16.72 o 
  18   6   1       45.61       51.89     15.39 o 
   0   7   1     2483.30     2665.56     56.28 o 
   1   7   1     1863.31     1738.18     29.12 o 
   2   7   1     1240.40     1335.88     23.74 o 
   3   7   1      947.62      946.98     19.28 o 
   4   7   1       33.58       40.19      6.30 o 
   5   7   1      394.01      410.17     12.48 o 
   6   7   1      329.95      341.71     14.47 o 
   7   7   1      294.53      300.83     14.24 o 
   8   7   1      348.25      341.87     13.97 o 
   9   7   1      309.04      338.68     14.65 o 
  10   7   1      548.73      567.25     20.11 o 
  11   7   1      345.81      371.57     16.72 o 
  12   7   1      849.92      854.88     22.82 o 
  13   7   1       63.94       73.40     10.14 o 
  14   7   1       76.98       76.56     11.86 o 
  15   7   1        6.61        1.74     10.10 o 
  16   7   1      180.48      124.27     19.47 o 
  17   7   1       45.53       39.95     13.01 o 
  18   7   1       11.73       28.92     13.97 o 
   1   8   1      349.10      353.68     13.53 o 
   2   8   1      808.48      749.79     16.42 o 
   3   8   1     3116.99     3402.64     46.37 o 
   4   8   1     2166.60     2065.63     33.84 o 
   5   8   1      227.45      246.87     10.33 o 
   6   8   1      993.68      889.49     20.19 o 
   7   8   1      191.26      189.55     10.49 o 
   8   8   1      298.58      325.88     15.41 o 
   9   8   1       19.97       21.17      6.03 o 
  10   8   1       40.52       28.67      7.94 o 
  11   8   1       93.86       81.74      9.83 o 
  12   8   1      173.64      190.20     14.63 o 
  13   8   1      112.10      143.83     13.06 o 
  14   8   1       66.17       29.83     11.42 o 
  15   8   1      173.02      145.29     18.03 o 
  16   8   1       55.04       19.17     13.14 o 
  17   8   1       73.30       61.16     17.10 o 
  18   8   1       25.15        8.49     15.08 o 
   0   9   1      678.94      659.39     22.15 o 
   1   9   1     1214.66     1149.27     21.53 o 
   2   9   1      868.29      855.06     18.06 o 
   3   9   1     1764.72     1889.23     30.34 o 
   4   9   1      312.98      342.24     12.16 o 
   5   9   1      239.99      244.08     11.94 o 
   6   9   1      283.20      288.97     12.92 o 
   7   9   1      159.49      180.63     11.56 o 
   8   9   1       32.58       34.44      8.22 o 
   9   9   1       32.91       13.89      6.39 o 
  10   9   1      114.67      131.02     11.83 o 
  11   9   1       46.86       34.01      9.42 o 
  12   9   1       70.16       73.69     11.00 o 
  13   9   1      370.41      333.28     20.23 o 
  14   9   1       14.78        8.56     11.95 o 
  15   9   1      198.36      191.97     22.44 o 
  16   9   1       34.42       26.03     15.17 o 
  17   9   1       37.07       18.21     15.40 o 
   1  10   1        3.42        0.98      5.42 o 
   2  10   1      164.07      178.02      9.59 o 
   3  10   1      307.23      349.43     12.69 o 
   4  10   1       14.24       12.78      5.79 o 
   5  10   1      188.45      210.90     11.95 o 
   6  10   1      311.14      305.11     13.93 o 
   7  10   1      195.11      189.15     12.38 o 
   8  10   1      467.52      451.95     21.30 o 
   9  10   1      342.85      370.10     18.49 o 
  10  10   1       68.05       75.52      9.84 o 
  11  10   1       35.09       26.38      9.34 o 
  12  10   1      111.26       68.01     11.44 o 
  13  10   1       94.09       79.39     19.71 o 
  14  10   1        5.83       11.74     13.90 o 
  15  10   1       10.36       -3.66     16.01 o 
  16  10   1       60.52       50.10     17.04 o 
  17  10   1       10.03       18.40     16.32 o 
   0  11   1      848.44      881.87     28.15 o 
   1  11   1      270.62      280.17     11.74 o 
   2  11   1       25.15       17.27      5.98 o 
   3  11   1      171.48      181.93     10.23 o 
   4  11   1       26.69       39.14      7.05 o 
   5  11   1      172.50      186.20     10.85 o 
   6  11   1       40.49       43.86      7.33 o 
   7  11   1      138.06      134.36     11.90 o 
   8  11   1      248.01      286.18     19.42 o 
   9  11   1       40.80       34.11     10.23 o 
  10  11   1       40.60       37.37     11.02 o 
  11  11   1      119.36      103.39     13.56 o 
  12  11   1       47.89       29.01     19.05 o 
  13  11   1      122.35      117.74     22.20 o 
  14  11   1      104.14       74.54     17.95 o 
  15  11   1       35.00       22.23     15.77 o 
  16  11   1       34.07        9.45     16.66 o 
  17  11   1        5.50      -36.05     54.50 o 
   1  12   1       23.69       24.10      7.09 o 
   2  12   1      388.70      376.40     16.45 o 
   3  12   1       17.23       16.50      7.24 o 
   4  12   1      381.91      424.18     17.84 o 
   5  12   1      141.38      134.89     12.30 o 
   6  12   1      368.50      403.34     18.11 o 
   7  12   1      211.40      258.41     18.20 o 
   8  12   1       91.08       62.85     13.83 o 
   9  12   1      163.39      182.73     16.88 o 
  10  12   1      239.31      238.34     19.59 o 
  11  12   1      212.61      224.14     19.75 o 
  12  12   1      174.23      178.46     21.51 o 
  13  12   1       84.43       82.72     15.10 o 
  14  12   1       37.95       28.85     13.89 o 
  15  12   1      161.63      150.41     31.31 o 
  16  12   1       11.45       22.98     16.90 o 
   0  13   1     1461.76     1641.90     57.55 o 
   1  13   1       19.50       19.14      7.80 o 
   2  13   1      218.40      245.62     15.02 o 
   3  13   1       68.47       67.66      9.62 o 
   4  13   1      410.11      431.16     19.02 o 
   5  13   1       39.33       44.57      8.93 o 
   6  13   1       47.95       37.49      9.06 o 
   7  13   1        9.94       11.47      7.98 o 
   8  13   1      152.09      191.58     17.13 o 
   9  13   1      141.24       86.70     16.42 o 
  10  13   1      213.76      249.15     21.85 o 
  11  13   1       13.52       11.19     10.89 o 
  12  13   1       43.03       44.93     14.21 o 
  13  13   1      108.54      110.89     21.87 o 
  14  13   1       71.56      114.86     21.47 o 
  15  13   1       33.77       30.25     20.78 o 
   1  14   1       47.07       42.96     10.28 o 
   2  14   1       94.79       65.18     15.27 o 
   3  14   1       13.33       13.54      8.28 o 
   4  14   1       62.45       57.30     10.06 o 
   5  14   1      168.28      168.48     14.30 o 
   6  14   1      198.37      172.95     18.03 o 
   7  14   1      173.07      195.51     17.16 o 
   8  14   1      106.01      109.86     17.05 o 
   9  14   1       79.26       95.15     13.96 o 
  10  14   1      302.70      329.44     25.68 o 
  11  14   1       95.40      107.06     19.56 o 
  12  14   1       28.47       56.89     16.97 o 
  13  14   1      118.66      131.29     22.77 o 
  14  14   1        0.45       -3.58     15.27 o 
  15  14   1       49.35       39.76     21.41 o 
   0  15   1      184.70      210.01     25.26 o 
   1  15   1      473.45      581.11     26.10 o 
   2  15   1      189.62      215.59     18.20 o 
   3  15   1       97.55       56.13     13.36 o 
   4  15   1       14.17        8.89      9.23 o 
   5  15   1      133.66       94.01     17.01 o 
   6  15   1      288.02      282.10     23.14 o 
   7  15   1       85.74       76.79     13.03 o 
   8  15   1       44.39       48.09     14.17 o 
   9  15   1      148.60      120.59     22.13 o 
  10  15   1       30.23       55.32     16.66 o 
  11  15   1       90.40      112.77     20.17 o 
  12  15   1        6.54      -10.95     14.81 o 
  13  15   1       34.65       29.35     16.95 o 
  14  15   1        1.24      -15.10     15.10 o 
   1  16   1       40.72       23.20     10.32 o 
   2  16   1       30.58       42.56     12.04 o 
   3  16   1      130.02       76.06     13.93 o 
   4  16   1       13.65        5.83     10.57 o 
   5  16   1      145.07      129.47     15.79 o 
   6  16   1       28.02       22.89     11.39 o 
   7  16   1      101.52       69.52     22.41 o 
   8  16   1       16.26       23.38     12.33 o 
   9  16   1       86.58       91.78     20.00 o 
  10  16   1       56.12       75.88     20.87 o 
  11  16   1       25.06       44.84     17.86 o 
  12  16   1       12.20       29.09     16.46 o 
  13  16   1       22.23       10.61     17.81 o 
   0  17   1       75.33      103.41     22.31 o 
   1  17   1       41.37       42.80     13.04 o 
   2  17   1      422.40      469.07     26.72 o 
   3  17   1       41.43       28.57     11.98 o 
   4  17   1       72.71       63.29     18.83 o 
   5  17   1       32.80       54.39     13.47 o 
   6  17   1        2.59       -3.60     10.99 o 
   7  17   1        8.32        2.71     12.44 o 
   8  17   1        5.19        6.77     12.33 o 
   9  17   1        6.58      -13.95     15.46 o 
  10  17   1        0.35       21.34     20.03 o 
  11  17   1        2.55       -2.29     16.24 o 
  12  17   1        6.06        0.43     16.97 o 
   1  18   1        3.89        8.62     12.67 o 
   2  18   1       35.64       39.74     14.12 o 
   3  18   1       64.56       58.01     15.22 o 
   4  18   1        0.09       -7.22     11.90 o 
   5  18   1       10.80        5.36     12.82 o 
   6  18   1       24.80        3.34     12.78 o 
   7  18   1       11.70        6.99     13.15 o 
   8  18   1        0.67      -11.99     11.99 o 
   9  18   1        2.23        2.58     19.42 o 
  10  18   1       23.11       11.92     20.27 o 
  11  18   1       10.46       13.50     18.35 o 
   0  19   1        8.31       20.10     19.38 o 
   1  19   1       62.61       83.04     16.83 o 
   2  19   1       23.49       21.71     14.56 o 
   3  19   1        8.71       -2.96     13.36 o 
   4  19   1        4.34       -1.45     12.80 o 
   5  19   1        3.71       -4.60     12.54 o 
   6  19   1       46.94       51.67     16.89 o 
   7  19   1        5.96       -8.31     13.72 o 
   8  19   1       32.36       20.06     17.35 o 
   9  19   1       10.23        4.52     23.02 o 
   1  20   1       42.07       50.49     16.41 o 
   2  20   1        7.77        0.95     13.73 o 
   3  20   1       18.50       25.17     15.30 o 
   4  20   1        7.52       -9.06     14.11 o 
   5  20   1       15.05      -13.32     13.32 o 
   6  20   1        6.34       23.26     16.42 o 
   7  20   1        1.80      -14.67     14.67 o 
   0  21   1        3.19        8.14     20.79 o 
   1  21   1        4.77       -6.10     14.11 o 
   2  21   1       11.43       29.75     16.44 o 
   3  21   1        4.38        5.22     15.03 o 
   4  21   1        8.37       16.17     15.63 o 
   5  21   1       22.63       44.19     18.32 o 
   0   0   2    35771.28    35369.78    779.99 o 
   2   0   2    32396.79    31630.08    451.23 o 
   4   0   2    30270.83    29621.23    431.38 o 
   6   0   2     1465.29     1587.11     35.70 o 
   8   0   2     1252.56     1182.05     39.47 o 
  10   0   2      858.79      812.36     28.49 o 
  12   0   2      798.26      815.51     43.90 o 
  14   0   2       15.46        4.58     11.07 o 
  16   0   2      195.21      169.21     20.52 o 
  18   0   2       13.58      -10.55     17.24 o 
   1   1   2     1445.02     1314.17     18.77 o 
   2   1   2     9384.53     9270.05    108.94 o 
   3   1   2     4261.97     4461.18     49.90 o 
   4   1   2     7092.57     6931.31     74.88 o 
   5   1   2     3832.55     3663.15     45.18 o 
   6   1   2      141.95      171.77      7.39 o 
   7   1   2     1254.81     1150.14     21.13 o 
   8   1   2     2854.72     2900.51     44.08 o 
   9   1   2     1325.44     1370.07     26.69 o 
  10   1   2     1073.87     1112.71     22.54 o 
  11   1   2      153.47      171.84      9.64 o 
  12   1   2        7.82        8.52      6.56 o 
  13   1   2      113.20       86.60      9.35 o 
  14   1   2       86.42       66.72     10.08 o 
  15   1   2      569.56      557.51     21.49 o 
  16   1   2        4.84       -6.40      9.71 o 
  17   1   2      154.91      170.99     18.28 o 
  18   1   2      220.72      265.02     22.18 o 
  19   1   2       10.21       12.96     13.66 o 
   0   2   2      950.74      881.43     18.90 o 
   1   2   2     7565.47     7076.91     87.63 o 
   2   2   2     1727.31     1657.11     28.71 o 
   3   2   2    28511.35    27748.04    371.88 o 
   4   2   2     3091.95     3065.38     42.33 o 
   5   2   2      890.26      773.46     16.47 o 
   6   2   2     1825.52     1885.52     30.59 o 
   7   2   2      425.17      456.32     11.78 o 
   8   2   2      569.34      563.64     15.17 o 
   9   2   2      997.01      994.75     22.15 o 
  10   2   2       44.54       23.46      5.51 o 
  11   2   2       34.16       27.70      6.20 o 
  12   2   2      140.53      168.33     12.78 o 
  13   2   2       67.30       63.37     10.00 o 
  14   2   2      102.14       88.71     11.07 o 
  15   2   2       42.52       50.60     10.15 o 
  16   2   2       26.45       44.36     11.52 o 
  17   2   2       58.00       29.64     11.92 o 
  18   2   2       14.37       18.29     14.08 o 
  19   2   2       19.63       17.07     13.57 o 
   1   3   2     2380.22     2254.69     30.04 o 
   2   3   2     1915.64     1679.09     27.27 o 
   3   3   2     1896.42     1778.01     29.78 o 
   4   3   2       79.47       83.11      6.85 o 
   5   3   2     2431.12     2165.46     33.26 o 
   6   3   2      808.09      722.18     16.93 o 
   7   3   2      942.84      895.48     18.82 o 
   8   3   2     1718.68     1750.07     32.68 o 
   9   3   2      257.95      296.36     15.60 o 
  10   3   2      142.37      152.39      9.32 o 
  11   3   2      349.20      371.61     14.93 o 
  12   3   2        8.20       14.04      7.59 o 
  13   3   2      225.93      231.14     15.48 o 
  14   3   2       58.67       34.73      9.63 o 
  15   3   2       65.57       68.61     13.12 o 
  16   3   2       15.82       22.75     10.80 o 
  17   3   2        1.22        2.62     10.60 o 
  18   3   2       23.57       28.07     14.10 o 
  19   3   2       20.49        2.29     13.93 o 
   0   4   2    11911.96    10682.45    157.29 o 
   1   4   2     6352.50     6218.66     80.45 o 
   2   4   2     5694.95     5491.77     70.74 o 
   3   4   2     5452.12     5278.38     73.52 o 
   4   4   2      725.99      652.39     16.39 o 
   5   4   2     1030.58     1074.51     23.19 o 
   6   4   2       89.77       89.60      8.58 o 
   7   4   2     1109.02     1136.55     23.50 o 
   8   4   2      259.28      242.14     11.23 o 
   9   4   2     1853.72     1928.96     31.48 o 
  10   4   2      150.20      137.03      9.98 o 
  11   4   2      143.78      160.40     10.55 o 
  12   4   2      247.97      286.83     14.27 o 
  13   4   2      130.02      116.02     14.29 o 
  14   4   2       69.26       61.27     10.52 o 
  15   4   2       43.63       40.25     12.06 o 
  16   4   2       73.63       56.15     15.85 o 
  17   4   2       12.48       -1.53     11.34 o 
  18   4   2       12.30       12.82     12.31 o 
  19   4   2       62.69       51.00     16.54 o 
   1   5   2     1031.54     1064.36     18.79 o 
   2   5   2     1680.55     1726.07     29.16 o 
   3   5   2      363.11      411.27     12.65 o 
   4   5   2     1270.93     1221.44     24.66 o 
   5   5   2      138.92      152.68      9.60 o 
   6   5   2     3078.93     2915.52     48.04 o 
   7   5   2      476.88      479.91     16.75 o 
   8   5   2      979.58      905.42     20.55 o 
   9   5   2     1081.92     1085.08     22.39 o 
  10   5   2       86.57       88.91      8.55 o 
  11   5   2      136.13      145.15     10.44 o 
  12   5   2      282.65      286.55     13.31 o 
  13   5   2      244.42      272.92     16.92 o 
  14   5   2       44.42       38.59     10.57 o 
  15   5   2      154.98      169.25     16.25 o 
  16   5   2      144.27      166.36     17.07 o 
  17   5   2       90.29       92.67     15.06 o 
  18   5   2        7.16        0.32     12.74 o 
   0   6   2     3204.73     3133.07     65.25 o 
   1   6   2     1423.22     1299.43     22.33 o 
   2   6   2     1444.91     1522.92     25.45 o 
   3   6   2      308.44      318.58     11.35 o 
   4   6   2      261.68      264.78     11.25 o 
   5   6   2      695.36      672.68     18.29 o 
   6   6   2     1174.99     1268.75     27.33 o 
   7   6   2     1299.93     1298.05     29.17 o 
   8   6   2      801.58      823.09     21.61 o 
   9   6   2       14.03       17.60      6.74 o 
  10   6   2     1453.02     1521.96     31.02 o 
  11   6   2       72.25       72.16      8.83 o 
  12   6   2      443.05      471.80     17.39 o 
  13   6   2      135.29      141.33     13.41 o 
  14   6   2      109.60      108.57     12.54 o 
  15   6   2       16.35       24.52     10.92 o 
  16   6   2      106.44      106.09     14.51 o 
  17   6   2       34.48       54.09     14.26 o 
  18   6   2       41.91       21.58     13.51 o 
   1   7   2      796.73      850.46     17.35 o 
   2   7   2     2990.54     3007.10     43.31 o 
   3   7   2     2969.44     2691.55     40.16 o 
   4   7   2      370.40      361.04     13.69 o 
   5   7   2     4104.69     4043.49     67.45 o 
   6   7   2      530.16      621.20     18.67 o 
   7   7   2      625.22      602.16     20.00 o 
   8   7   2       23.17       12.23      6.99 o 
   9   7   2      132.62      117.46     10.18 o 
  10   7   2      232.14      258.70     13.83 o 
  11   7   2      623.03      656.82     21.92 o 
  12   7   2      407.43      422.53     20.73 o 
  13   7   2      178.28      170.88     18.86 o 
  14   7   2        0.84       -0.20     11.07 o 
  15   7   2      117.51       95.67     18.57 o 
  16   7   2       65.24       60.92     14.26 o 
  17   7   2       68.17       65.18     16.08 o 
  18   7   2        5.04      -11.88     13.28 o 
   0   8   2     2538.76     2654.95     52.34 o 
   1   8   2      299.83      339.32     12.90 o 
   2   8   2      279.07      253.24     11.81 o 
   3   8   2     1574.80     1650.60     30.35 o 
   4   8   2      226.07      229.45     10.40 o 
   5   8   2      260.23      293.94     14.10 o 
   6   8   2       49.89       53.87      8.40 o 
   7   8   2      110.81      122.36      9.91 o 
   8   8   2       71.68       61.22      8.93 o 
   9   8   2      275.58      296.50     15.98 o 
  10   8   2       75.55       75.00      9.45 o 
  11   8   2      490.39      503.12     20.24 o 
  12   8   2      163.94      140.70     15.07 o 
  13   8   2      294.98      347.08     22.12 o 
  14   8   2       24.40       24.11     12.37 o 
  15   8   2       75.01       57.79     14.47 o 
  16   8   2       71.04       55.07     14.49 o 
  17   8   2       34.17       60.46     16.87 o 
  18   8   2       36.51       65.84     18.31 o 
   1   9   2     1411.24     1560.77     29.49 o 
   2   9   2      231.68      202.81     11.42 o 
   3   9   2     1242.87     1432.11     28.56 o 
   4   9   2      674.32      670.70     19.25 o 
   5   9   2      992.85     1046.63     24.48 o 
   6   9   2      900.80      937.33     24.97 o 
   7   9   2      219.38      229.89     14.42 o 
   8   9   2       34.74       37.41      9.83 o 
   9   9   2      227.10      256.74     15.57 o 
  10   9   2       18.68       13.77      7.78 o 
  11   9   2      493.51      527.80     19.99 o 
  12   9   2      234.59      279.73     18.87 o 
  13   9   2      173.50      137.39     20.15 o 
  14   9   2       50.31       44.92     13.62 o 
  15   9   2       77.58       71.40     20.46 o 
  16   9   2      127.97      121.61     25.09 o 
  17   9   2       68.33       51.43     17.23 o 
   0  10   2      308.95      366.89     20.47 o 
   1  10   2     1080.51     1175.80     25.60 o 
   2  10   2        2.37        2.03      6.62 o 
   3  10   2       14.22       16.47      7.22 o 
   4  10   2      101.28       93.57      9.13 o 
   5  10   2       96.87       90.25      9.34 o 
   6  10   2      223.88      231.23     13.51 o 
   7  10   2      169.76      168.99     12.22 o 
   8  10   2      497.65      500.65     20.62 o 
   9  10   2       85.14       53.96     10.34 o 
  10  10   2       99.02       94.63     14.88 o 
  11  10   2      112.35      125.60     20.26 o 
  12  10   2      794.87      876.38     32.75 o 
  13  10   2       11.77        7.34     11.59 o 
  14  10   2      191.79      202.71     22.21 o 
  15  10   2       86.82      107.80     18.99 o 
  16  10   2       21.30        0.64     15.34 o 
  17  10   2       46.34       51.70     17.40 o 
   1  11   2      141.63      154.71     10.57 o 
   2  11   2      401.57      399.88     15.22 o 
   3  11   2      534.66      537.49     16.66 o 
   4  11   2        4.52       13.54      6.42 o 
   5  11   2       72.15       58.15      8.34 o 
   6  11   2       86.01       93.72     10.11 o 
   7  11   2      101.09      112.19     11.21 o 
   8  11   2       45.60       38.64      8.14 o 
   9  11   2      119.27      109.60     13.17 o 
  10  11   2       79.98       91.17     12.68 o 
  11  11   2      270.48      279.71     21.55 o 
  12  11   2       11.44        3.92     11.32 o 
  13  11   2        5.76       10.55     11.65 o 
  14  11   2        0.93       16.46     14.58 o 
  15  11   2       14.52       -5.00     14.00 o 
  16  11   2        4.37      -13.33     15.92 o 
   0  12   2      107.07       82.70     16.57 o 
   1  12   2       15.73       13.52      6.79 o 
   2  12   2      227.84      220.40     12.16 o 
   3  12   2       91.19       87.30      9.07 o 
   4  12   2      266.67      274.76     13.28 o 
   5  12   2      437.56      482.21     17.13 o 
   6  12   2      199.27      200.26     12.72 o 
   7  12   2       15.95        6.64      8.23 o 
   8  12   2      371.85      403.66     24.13 o 
   9  12   2      319.22      344.50     19.90 o 
  10  12   2      311.64      304.13     23.92 o 
  11  12   2      222.79      254.99     23.03 o 
  12  12   2      153.76      180.64     22.19 o 
  13  12   2        7.24       -5.23     12.00 o 
  14  12   2       61.63       35.19     18.17 o 
  15  12   2       27.67       27.76     16.50 o 
  16  12   2        2.46       -4.21     16.54 o 
   1  13   2      280.84      298.33     14.24 o 
   2  13   2       14.21       13.30      7.64 o 
   3  13   2       47.12       33.45      8.84 o 
   4  13   2      318.47      345.11     18.96 o 
   5  13   2      185.93      189.60     13.55 o 
   6  13   2      101.42       99.65     11.06 o 
   7  13   2      104.21       88.30     11.77 o 
   8  13   2      141.04      200.30     18.81 o 
   9  13   2       42.16       21.92     10.48 o 
  10  13   2      178.96      171.09     22.76 o 
  11  13   2       14.11        2.50     17.82 o 
  12  13   2      124.07       88.17     18.86 o 
  13  13   2       13.85        9.66     13.15 o 
  14  13   2       11.78       -1.31     13.06 o 
  15  13   2       40.01       33.75     17.52 o 
   0  14   2       46.34       23.61     13.51 o 
   1  14   2       43.33       42.64      9.79 o 
   2  14   2       37.06       28.37      9.17 o 
   3  14   2      265.26      265.39     16.65 o 
   4  14   2       19.21       20.34      8.89 o 
   5  14   2      292.72      308.49     18.01 o 
   6  14   2       36.62       20.38      9.08 o 
   7  14   2      103.58      103.49     13.49 o 
   8  14   2       28.75       31.57     10.03 o 
   9  14   2      120.51      104.98     15.06 o 
  10  14   2        5.84       20.91     13.62 o 
  11  14   2       13.93       19.57     14.91 o 
  12  14   2       65.00       68.69     15.90 o 
  13  14   2       71.40       63.48     16.96 o 
  14  14   2        5.36        9.28     16.05 o 
   1  15   2       69.72       45.18     12.58 o 
   2  15   2       52.71       56.14     12.85 o 
   3  15   2       90.43       62.80     11.73 o 
   4  15   2       50.31       32.22     10.59 o 
   5  15   2      104.76      142.85     14.81 o 
   6  15   2       21.54        7.34      9.14 o 
   7  15   2      226.57      208.78     19.49 o 
   8  15   2        1.98       -6.91      9.37 o 
   9  15   2        0.08       -2.99     11.13 o 
  10  15   2      102.12      143.28     23.23 o 
  11  15   2      106.42      106.88     29.05 o 
  12  15   2       64.61       68.86     18.42 o 
  13  15   2        1.92       -4.58     15.69 o 
  14  15   2       29.29       47.20     19.09 o 
   0  16   2      195.03      168.83     37.96 o 
   1  16   2      124.06      123.25     15.78 o 
   2  16   2       63.58       35.96     12.59 o 
   3  16   2      224.18      252.51     20.09 o 
   4  16   2        8.73       21.10     10.64 o 
   5  16   2       68.65       61.75     12.14 o 
   6  16   2       65.79       74.16     13.50 o 
   7  16   2       44.81       48.18     12.97 o 
   8  16   2        6.87        8.05     12.87 o 
   9  16   2       50.61       26.53     17.80 o 
  10  16   2        6.00       -0.61     17.59 o 
  11  16   2       13.45       38.31     19.46 o 
  12  16   2        1.15        0.16     16.06 o 
  13  16   2       37.09       11.72     16.96 o 
   1  17   2        2.14        6.45     10.74 o 
   2  17   2      115.00       95.12     15.15 o 
   3  17   2       55.55       49.43     13.45 o 
   4  17   2       72.79       82.63     16.19 o 
   5  17   2       12.46        9.24     11.65 o 
   6  17   2       34.04       25.37     12.28 o 
   7  17   2       28.61       22.57     12.49 o 
   8  17   2        7.89       29.82     16.12 o 
   9  17   2        3.92       -7.42     17.95 o 
  10  17   2       11.87       19.87     20.30 o 
  11  17   2        9.64        5.83     20.75 o 
  12  17   2        8.10        5.10     17.91 o 
   0  18   2       19.33       20.96     18.31 o 
   1  18   2       15.75       11.37     13.11 o 
   2  18   2       89.71       93.53     16.37 o 
   3  18   2        1.21       -0.08     12.13 o 
   4  18   2       38.77       26.95     13.18 o 
   5  18   2       21.61       21.34     12.71 o 
   6  18   2       36.24       49.18     14.52 o 
   7  18   2       61.64       48.15     15.39 o 
   8  18   2       89.76       45.37     23.46 o 
   9  18   2        1.36      -10.23     19.19 o 
  10  18   2        3.44      -18.58     18.58 o 
   1  19   2       39.14       40.84     14.73 o 
   2  19   2       30.48       32.22     14.74 o 
   3  19   2        2.89      -12.96     12.96 o 
   4  19   2       28.95       40.65     15.55 o 
   5  19   2       19.91        2.40     13.91 o 
   6  19   2        3.74       -2.76     13.46 o 
   7  19   2       21.07       18.35     18.13 o 
   8  19   2       29.47       27.09     18.41 o 
   9  19   2       10.57      -14.11     20.35 o 
   0  20   2       56.33       41.87     22.99 o 
   1  20   2       24.93       35.71     15.62 o 
   2  20   2        8.47       -4.54     13.96 o 
   3  20   2        1.69       10.57     14.52 o 
   4  20   2        4.19      -12.32     12.32 o 
   5  20   2       20.43       13.99     14.60 o 
   6  20   2        6.29       14.72     16.68 o 
   7  20   2       29.09       46.75     19.85 o 
   1  21   2       38.02       49.67     17.10 o 
   2  21   2        2.51        0.17     15.09 o 
   3  21   2        6.94       -5.26     14.77 o 
   4  21   2        3.75       10.22     15.96 o 
   2   0   3     5521.53     5175.24     93.72 o 
   4   0   3    11254.78    10825.45    163.36 o 
   6   0   3     2611.46     2333.52     43.59 o 
   8   0   3     1851.78     1759.03     37.67 o 
  10   0   3     3533.92     3497.06     87.16 o 
  12   0   3       27.43       46.76     11.42 o 
  14   0   3      431.36      449.96     26.43 o 
  16   0   3       60.42       74.84     19.38 o 
  18   0   3       28.34       15.29     23.07 o 
   0   1   3     3277.26     3189.12     62.03 o 
   1   1   3     2161.14     1897.36     26.65 o 
   2   1   3      494.41      421.12     10.30 o 
   3   1   3     3510.79     3445.24     44.20 o 
   4   1   3     2218.33     2070.92     25.39 o 
   5   1   3      361.22      364.94      9.03 o 
   6   1   3     1219.73     1130.67     17.41 o 
   7   1   3     3143.72     3098.64     38.61 o 
   8   1   3     3345.41     3320.24     45.37 o 
   9   1   3      668.32      653.96     17.02 o 
  10   1   3     1823.92     1837.82     32.88 o 
  11   1   3      399.34      433.11     15.78 o 
  12   1   3      924.07      900.11     22.98 o 
  13   1   3      356.11      358.33     16.08 o 
  14   1   3      278.79      304.48     17.62 o 
  15   1   3       25.52       29.96     11.56 o 
  16   1   3      154.52      212.27     18.76 o 
  17   1   3       83.97      101.85     15.85 o 
  18   1   3       13.70       26.06     13.35 o 
  19   1   3       22.22       26.57     14.57 o 
   1   2   3     2286.44     2273.94     31.45 o 
   2   2   3      832.03      833.22     15.15 o 
   3   2   3      253.45      206.49      8.48 o 
   4   2   3      167.78      189.99      9.45 o 
   5   2   3     3101.24     2805.05     34.42 o 
   6   2   3      243.40      229.22      9.35 o 
   7   2   3      943.36      949.27     18.58 o 
   8   2   3     1496.02     1521.79     24.92 o 
   9   2   3      324.53      350.62     11.90 o 
  10   2   3      254.33      259.91     12.25 o 
  11   2   3     1629.31     1660.97     31.47 o 
  12   2   3      276.19      288.21     14.24 o 
  13   2   3       20.85        8.46      7.31 o 
  14   2   3       64.08       56.38     11.55 o 
  15   2   3       47.94       52.65     11.30 o 
  16   2   3       30.37       29.47     12.26 o 
  17   2   3      147.49      190.03     18.81 o 
  18   2   3       64.40       74.26     15.46 o 
  19   2   3       22.56       25.35     14.65 o 
   0   3   3     1362.55     1161.58     28.76 o 
   1   3   3     3232.32     3073.01     38.32 o 
   2   3   3     1409.45     1456.64     24.93 o 
   3   3   3     1116.66     1048.62     21.86 o 
   4   3   3      535.80      607.76     18.23 o 
   5   3   3     2843.57     2895.33     50.95 o 
   6   3   3     1752.41     1860.93     30.96 o 
   7   3   3     3592.96     3667.54     55.12 o 
   8   3   3      903.26      931.62     19.31 o 
   9   3   3      229.68      264.43     11.39 o 
  10   3   3      151.62      173.92     11.24 o 
  11   3   3     1067.82     1157.52     26.71 o 
  12   3   3      518.87      548.76     19.42 o 
  13   3   3      571.24      593.86     22.11 o 
  14   3   3       23.29       23.72      9.64 o 
  15   3   3      175.65      198.52     16.06 o 
  16   3   3       57.75       52.25     13.50 o 
  17   3   3       30.62       40.05     12.52 o 
  18   3   3       78.28      104.51     16.23 o 
  19   3   3       62.79       98.35     17.66 o 
   1   4   3     6179.66     6113.98     79.62 o 
   2   4   3     1755.99     1738.71     28.55 o 
   3   4   3      706.67      819.91     18.15 o 
   4   4   3      416.74      376.13     12.12 o 
   5   4   3      859.28      884.72     20.07 o 
   6   4   3     2616.94     2545.91     44.12 o 
   7   4   3      655.05      688.89     19.24 o 
   8   4   3       36.25       57.10      7.46 o 
   9   4   3      254.54      246.52     11.94 o 
  10   4   3      213.69      215.15     11.45 o 
  11   4   3      198.80      238.69     13.04 o 
  12   4   3      605.71      645.10     21.17 o 
  13   4   3       24.83       14.30      8.75 o 
  14   4   3      336.26      351.44     20.22 o 
  15   4   3       94.42       79.93     12.18 o 
  16   4   3      113.14      126.95     14.22 o 
  17   4   3      208.14      239.92     19.80 o 
  18   4   3       67.55      107.33     16.21 o 
   0   5   3    14247.48    14134.92    225.10 o 
   1   5   3     1112.01     1191.14     19.49 o 
   2   5   3     1211.06     1257.74     22.86 o 
   3   5   3      631.63      599.99     14.94 o 
   4   5   3      841.10      903.55     20.66 o 
   5   5   3       60.60       48.17      7.15 o 
   6   5   3      689.59      780.44     20.21 o 
   7   5   3       47.54       48.26      7.78 o 
   8   5   3      787.43      859.77     22.86 o 
   9   5   3      446.85      464.91     16.91 o 
  10   5   3      248.83      265.93     13.14 o 
  11   5   3       71.18       81.71      8.43 o 
  12   5   3      527.86      577.50     19.90 o 
  13   5   3      171.77      170.02     14.43 o 
  14   5   3       65.73       67.25     13.22 o 
  15   5   3      234.91      256.79     18.90 o 
  16   5   3      121.68      128.43     15.28 o 
  17   5   3        7.98       -0.56     11.61 o 
  18   5   3       26.98       21.67     13.31 o 
   1   6   3     1410.07     1341.76     23.15 o 
   2   6   3     6601.08     6752.19     90.67 o 
   3   6   3      723.80      764.29     17.19 o 
   4   6   3      799.55      823.11     19.81 o 
   5   6   3     1625.04     1643.50     31.90 o 
   6   6   3        9.18       10.37      6.71 o 
   7   6   3      376.37      386.43     19.99 o 
   8   6   3     1090.96     1071.25     29.14 o 
   9   6   3       61.51       43.66      9.14 o 
  10   6   3       11.68        5.27      7.41 o 
  11   6   3       50.94       59.30     10.19 o 
  12   6   3       65.69       61.38     11.05 o 
  13   6   3      142.76      137.65     15.09 o 
  14   6   3       40.75       29.55     11.33 o 
  15   6   3      293.06      368.47     21.73 o 
  16   6   3       28.21       33.72     12.68 o 
  17   6   3      113.63      137.04     17.38 o 
  18   6   3       21.83       15.39     13.26 o 
   0   7   3     3580.66     3452.19     65.54 o 
   1   7   3     1910.45     1792.35     27.79 o 
   2   7   3      131.24      115.55      8.65 o 
   3   7   3      580.56      504.72     15.31 o 
   4   7   3      656.37      692.26     17.28 o 
   5   7   3      272.82      269.74     12.59 o 
   6   7   3      227.43      250.56     12.89 o 
   7   7   3        2.93       12.79      7.36 o 
   8   7   3      100.23      130.62     11.12 o 
   9   7   3      252.50      291.25     15.60 o 
  10   7   3      734.50      768.71     23.63 o 
  11   7   3     1039.69     1048.09     30.41 o 
  12   7   3      294.60      236.20     18.65 o 
  13   7   3      157.07      161.08     23.46 o 
  14   7   3       66.02       44.67     14.91 o 
  15   7   3       56.41       50.82     13.38 o 
  16   7   3        9.08       -6.41     12.53 o 
  17   7   3       62.57       69.66     16.29 o 
  18   7   3       21.65       17.19     17.61 o 
   1   8   3     1188.08     1235.66     25.69 o 
   2   8   3      677.85      688.07     18.14 o 
   3   8   3      479.33      484.48     15.51 o 
   4   8   3      964.94      980.60     22.95 o 
   5   8   3       62.93       80.30      9.22 o 
   6   8   3     1544.34     1707.93     36.30 o 
   7   8   3     1890.09     2077.97     42.74 o 
   8   8   3       15.48       27.18      8.70 o 
   9   8   3      133.53      155.82     13.85 o 
  10   8   3       17.43       -0.60      9.05 o 
  11   8   3      256.44      266.31     17.96 o 
  12   8   3        1.00       -9.02      9.02 o 
  13   8   3      147.45      125.65     14.82 o 
  14   8   3      234.05      259.01     24.45 o 
  15   8   3       38.46       48.14     13.40 o 
  16   8   3       48.31       30.83     13.62 o 
  17   8   3      106.37       93.98     24.74 o 
   0   9   3      374.37      376.70     24.11 o 
   1   9   3      847.93      909.86     22.28 o 
   2   9   3      396.80      357.69     14.68 o 
   3   9   3      777.93      757.26     22.48 o 
   4   9   3      258.56      266.26     14.20 o 
   5   9   3      155.21      147.18     11.79 o 
   6   9   3      356.21      335.90     17.45 o 
   7   9   3      163.89      194.80     14.87 o 
   8   9   3       84.42       83.27     11.01 o 
   9   9   3      341.13      378.70     22.96 o 
  10   9   3      129.15      110.10     12.64 o 
  11   9   3      145.19      169.28     15.57 o 
  12   9   3       28.42       13.51      9.95 o 
  13   9   3        3.79        5.12     10.01 o 
  14   9   3      156.52      142.95     20.45 o 
  15   9   3      151.83      119.67     24.91 o 
  16   9   3       14.11        6.66     12.96 o 
  17   9   3       36.44       61.46     19.51 o 
   1  10   3       36.67       24.89      5.90 o 
   2  10   3      180.26      163.85     11.71 o 
   3  10   3      800.17      835.47     22.60 o 
   4  10   3      243.35      283.32     15.24 o 
   5  10   3       43.21       22.02      6.92 o 
   6  10   3      264.64      295.10     16.10 o 
   7  10   3      631.33      719.02     25.58 o 
   8  10   3      419.28      430.60     19.92 o 
   9  10   3      224.64      246.97     18.77 o 
  10  10   3       80.22       72.94     13.45 o 
  11  10   3      234.79      226.65     19.17 o 
  12  10   3      234.06      236.42     20.35 o 
  13  10   3       96.26      109.66     17.86 o 
  14  10   3       52.85       72.10     17.55 o 
  15  10   3        1.67       16.90     15.47 o 
  16  10   3       38.53       34.65     15.64 o 
  17  10   3       63.34       38.01     19.53 o 
   0  11   3      763.72      732.96     36.27 o 
   1  11   3      428.46      417.90     21.80 o 
   2  11   3        7.14        6.10      7.61 o 
   3  11   3      298.41      293.44     15.24 o 
   4  11   3        9.96       10.70      8.31 o 
   5  11   3      127.44      136.70     12.81 o 
   6  11   3      317.19      360.86     17.87 o 
   7  11   3      227.63      224.88     14.53 o 
   8  11   3      253.07      271.28     23.95 o 
   9  11   3      130.16      154.08     16.42 o 
  10  11   3       87.01       94.40     15.16 o 
  11  11   3      128.43      118.94     16.17 o 
  12  11   3        6.10       15.32     14.34 o 
  13  11   3       10.67       22.62     13.09 o 
  14  11   3       75.52       30.36     16.07 o 
  15  11   3       20.84       -0.64     15.53 o 
  16  11   3       32.39       23.36     17.28 o 
   1  12   3       38.35       39.30      9.01 o 
   2  12   3        2.45       16.17      8.16 o 
   3  12   3       50.24       41.11     10.70 o 
   4  12   3      266.63      298.72     17.01 o 
   5  12   3      714.60      702.58     22.85 o 
   6  12   3      222.16      229.63     15.09 o 
   7  12   3      243.89      266.25     15.86 o 
   8  12   3      276.31      305.45     19.21 o 
   9  12   3      344.61      357.00     23.18 o 
  10  12   3      154.41      161.49     18.00 o 
  11  12   3       62.96       90.84     18.32 o 
  12  12   3       43.21       48.80     13.97 o 
  13  12   3        7.83       -3.83     12.30 o 
  14  12   3       27.28       45.91     17.12 o 
  15  12   3       43.91       33.29     17.26 o 
   0  13   3     1100.76     1120.91     40.28 o 
   1  13   3      510.81      473.90     19.50 o 
   2  13   3      708.54      738.03     23.53 o 
   3  13   3       41.52       37.64      9.56 o 
   4  13   3      130.91      161.45     14.12 o 
   5  13   3      260.62      262.88     16.38 o 
   6  13   3      122.93      131.39     13.39 o 
   7  13   3       28.01        7.45      8.80 o 
   8  13   3      429.24      454.83     29.98 o 
   9  13   3       85.51       65.62     11.85 o 
  10  13   3       13.44       19.83     11.87 o 
  11  13   3       18.61        2.68     14.13 o 
  12  13   3       71.52       71.64     16.01 o 
  13  13   3       37.26       63.60     16.06 o 
  14  13   3        4.61        4.31     13.78 o 
  15  13   3        0.32      -10.22     16.40 o 
   1  14   3      119.33       93.29     11.97 o 
   2  14   3       34.01       38.98      9.73 o 
   3  14   3        3.71       14.04      8.86 o 
   4  14   3       39.58       24.35      9.29 o 
   5  14   3       75.64       63.66     11.34 o 
   6  14   3       40.28       35.06     10.38 o 
   7  14   3      170.29      177.78     19.69 o 
   8  14   3       82.55       57.88     18.40 o 
   9  14   3       18.36       13.52     10.93 o 
  10  14   3       17.07       21.63     14.87 o 
  11  14   3       68.05       56.96     24.00 o 
  12  14   3       17.40        8.35     13.45 o 
  13  14   3       23.05       16.97     14.47 o 
  14  14   3       60.63       80.37     17.95 o 
   0  15   3      175.10      191.03     22.84 o 
   1  15   3     1059.78     1166.20     34.29 o 
   2  15   3      300.24      326.95     20.68 o 
   3  15   3      424.73      448.61     23.36 o 
   4  15   3       43.79       44.85     10.81 o 
   5  15   3      117.96      105.62     15.59 o 
   6  15   3       44.22       24.40     11.02 o 
   7  15   3        6.89       13.55     10.97 o 
   8  15   3       42.34       24.61     11.72 o 
   9  15   3       35.23       22.19     12.36 o 
  10  15   3        1.89       -0.97     14.35 o 
  11  15   3       20.85       -0.91     14.18 o 
  12  15   3        4.28      -14.22     14.22 o 
  13  15   3       45.88       51.34     18.84 o 
   1  16   3       70.58       53.99     12.16 o 
   2  16   3      105.00      105.27     16.80 o 
   3  16   3       90.70       73.05     12.91 o 
   4  16   3      128.05      130.87     15.15 o 
   5  16   3      101.04      104.23     14.66 o 
   6  16   3       14.36        1.34     10.52 o 
   7  16   3       43.02       39.23     12.49 o 
   8  16   3       91.91       60.62     16.28 o 
   9  16   3       25.54       24.80     24.47 o 
  10  16   3       40.59       52.44     19.97 o 
  11  16   3       17.32        7.24     18.75 o 
  12  16   3        4.83      -12.62     18.03 o 
   0  17   3       17.66        1.29     15.62 o 
   1  17   3        0.20        7.47     10.95 o 
   2  17   3      239.10      282.76     34.37 o 
   3  17   3      116.42       97.90     22.05 o 
   4  17   3      175.36      189.42     18.90 o 
   5  17   3       69.31       56.15     15.43 o 
   6  17   3        5.78       15.41     14.32 o 
   7  17   3       51.85       37.72     14.93 o 
   8  17   3       19.15       13.89     14.33 o 
   9  17   3       25.70       19.65     20.70 o 
  10  17   3       23.97       47.40     22.49 o 
  11  17   3        2.14       15.78     21.46 o 
   1  18   3      101.99       92.31     15.27 o 
   2  18   3        6.20       -0.55     12.37 o 
   3  18   3       22.70       36.53     13.46 o 
   4  18   3       53.35       23.12     13.40 o 
   5  18   3       18.70        6.23     18.05 o 
   6  18   3       16.58       22.48     15.29 o 
   7  18   3        2.89       -8.01     13.47 o 
   8  18   3       19.26       -7.05     15.53 o 
   9  18   3       43.08       37.37     22.46 o 
  10  18   3        1.28       16.67     21.67 o 
   0  19   3      105.83      141.29     27.92 o 
   1  19   3        5.54        5.38     13.22 o 
   2  19   3       14.09        8.16     13.88 o 
   3  19   3       24.89       41.88     15.00 o 
   4  19   3       21.59       36.23     14.77 o 
   5  19   3       23.65       11.28     15.58 o 
   6  19   3        7.13      -12.25     13.87 o 
   7  19   3       14.75       26.27     15.98 o 
   8  19   3       35.30        9.22     17.71 o 
   1  20   3       27.62       21.32     15.66 o 
   2  20   3       14.10        2.13     14.36 o 
   3  20   3       13.80        8.16     14.42 o 
   4  20   3        1.90       -5.79     14.91 o 
   5  20   3        9.32        0.96     16.31 o 
   6  20   3       25.84       17.87     18.51 o 
   0  21   3       19.82       13.82     21.81 o 
   1  21   3        5.20        0.15     15.05 o 
   2  21   3       15.12       10.69     15.73 o 
   3  21   3       10.29       36.17     18.12 o 
   0   0   4    17652.05    17924.04    489.47 o 
   2   0   4    18546.96    18912.46    294.87 o 
   4   0   4     1370.26     1299.32     28.54 o 
   6   0   4     4001.03     3967.45     63.61 o 
   8   0   4       45.18       38.52      7.23 o 
  10   0   4      110.56      120.85     12.34 o 
  12   0   4      126.65      135.51     15.34 o 
  14   0   4      243.17      229.18     25.24 o 
  16   0   4      502.20      594.80     40.00 o 
  18   0   4       32.30       30.37     20.12 o 
   1   1   4       42.77       52.98      6.11 o 
   2   1   4      745.42      772.29     16.21 o 
   3   1   4      581.18      573.48     13.68 o 
   4   1   4      434.66      384.10     11.14 o 
   5   1   4     1563.78     1742.71     23.70 o 
   6   1   4     2243.29     2082.07     27.48 o 
   7   1   4     3451.01     3291.02     41.00 o 
   8   1   4      985.96     1024.07     18.53 o 
   9   1   4       90.91       90.97      7.73 o 
  10   1   4      288.20      295.85     12.30 o 
  11   1   4      507.09      546.98     19.26 o 
  12   1   4      365.67      361.57     16.46 o 
  13   1   4      181.92      195.18     15.11 o 
  14   1   4        1.17       -7.40      9.00 o 
  15   1   4       64.24       82.64     13.27 o 
  16   1   4       75.06       63.23     12.95 o 
  17   1   4       79.73       63.23     14.05 o 
  18   1   4       88.51      111.33     16.82 o 
   0   2   4     1380.57     1364.74     44.56 o 
   1   2   4    11449.12    11251.91    141.70 o 
   2   2   4     6018.04     5964.44     71.31 o 
   3   2   4     4113.34     4105.47     51.66 o 
   4   2   4      958.55     1038.06     19.17 o 
   5   2   4      635.98      587.31     14.59 o 
   6   2   4     1638.49     1611.80     26.49 o 
   7   2   4      897.85      895.48     17.42 o 
   8   2   4      266.59      260.49      9.61 o 
   9   2   4      314.59      330.52     13.04 o 
  10   2   4      503.97      508.33     15.55 o 
  11   2   4       14.21       11.30      6.83 o 
  12   2   4       79.64       57.28      9.24 o 
  13   2   4      499.69      565.64     20.78 o 
  14   2   4       93.86       89.06     14.68 o 
  15   2   4       66.87       77.59     13.11 o 
  16   2   4      100.17      126.17     15.54 o 
  17   2   4       36.48       46.75     13.53 o 
  18   2   4        0.76       10.07     12.35 o 
   1   3   4     2107.25     2096.37     32.88 o 
   2   3   4     1449.92     1459.33     23.11 o 
   3   3   4       31.79       26.99      5.63 o 
   4   3   4      374.25      311.96     11.25 o 
   5   3   4     3171.11     3402.36     49.65 o 
   6   3   4     1686.38     1756.57     30.93 o 
   7   3   4     1361.81     1308.62     26.34 o 
   8   3   4      277.56      254.16     10.01 o 
   9   3   4      308.21      331.97     11.47 o 
  10   3   4       76.51       80.79      8.20 o 
  11   3   4       94.04       99.53     11.19 o 
  12   3   4       32.29       26.47      7.68 o 
  13   3   4      266.84      296.18     16.39 o 
  14   3   4       50.54       51.48     10.53 o 
  15   3   4       47.01       42.34     11.68 o 
  16   3   4       94.58      115.05     15.35 o 
  17   3   4      114.75      149.95     17.28 o 
  18   3   4       26.41        7.73     13.30 o 
   0   4   4    10760.53    10513.59    187.51 o 
   1   4   4      352.05      388.17      9.85 o 
   2   4   4     1265.07     1393.49     22.26 o 
   3   4   4      372.21      406.54     11.55 o 
   4   4   4       88.81      110.34      9.41 o 
   5   4   4      173.60      149.08     11.95 o 
   6   4   4     2304.75     2398.31     46.58 o 
   7   4   4        0.49        5.25      8.59 o 
   8   4   4       58.06       79.14     10.25 o 
   9   4   4      105.51      108.32      8.65 o 
  10   4   4      359.39      361.57     15.56 o 
  11   4   4      626.27      648.41     22.21 o 
  12   4   4       72.07       53.46      9.04 o 
  13   4   4      215.10      252.59     15.66 o 
  14   4   4       20.94       16.56      9.08 o 
  15   4   4       21.06       15.19     10.44 o 
  16   4   4       23.00       32.31     12.26 o 
  17   4   4      175.12      222.08     19.24 o 
  18   4   4        5.24        3.50     12.74 o 
   1   5   4      893.98      954.47     18.75 o 
   2   5   4      209.72      259.04     10.72 o 
   3   5   4     1693.83     1891.48     32.24 o 
   4   5   4      133.13      145.72      9.72 o 
   5   5   4      838.09      860.25     23.97 o 
   6   5   4     1751.10     1763.08     37.86 o 
   7   5   4       88.14       83.65     10.98 o 
   8   5   4      322.56      320.29     13.97 o 
   9   5   4      107.85      100.37     13.07 o 
  10   5   4      300.74      312.74     16.50 o 
  11   5   4        4.67       -0.02      7.74 o 
  12   5   4       14.68       17.25      9.51 o 
  13   5   4      181.18      138.67     12.61 o 
  14   5   4       78.52       60.63     10.76 o 
  15   5   4      159.65      178.88     15.41 o 
  16   5   4        0.05        5.09     11.52 o 
  17   5   4       45.09       50.43     14.20 o 
  18   5   4        8.08       -6.16     12.08 o 
   0   6   4     2121.27     2189.56     49.48 o 
   1   6   4      113.96      124.73      7.31 o 
   2   6   4     2275.75     2480.02     38.59 o 
   3   6   4     1543.55     1519.13     28.19 o 
   4   6   4      334.95      402.86     14.97 o 
   5   6   4       80.65       70.44      7.86 o 
   6   6   4      403.19      444.01     15.39 o 
   7   6   4        8.63        3.62      6.03 o 
   8   6   4      796.36      796.17     22.69 o 
   9   6   4       33.34       36.37     10.52 o 
  10   6   4      363.25      390.93     22.44 o 
  11   6   4        2.95       -4.48      9.01 o 
  12   6   4      167.68      173.00     16.05 o 
  13   6   4      182.75      205.23     17.98 o 
  14   6   4      278.40      366.69     27.39 o 
  15   6   4       15.39       28.18     12.09 o 
  16   6   4       10.42        6.64     11.70 o 
  17   6   4       14.42       12.25     14.20 o 
  18   6   4        3.61       -2.94     14.13 o 
   1   7   4       72.41       57.66      6.80 o 
   2   7   4      185.30      231.50     11.25 o 
   3   7   4      432.02      406.51     14.13 o 
   4   7   4     1152.22     1179.27     24.34 o 
   5   7   4      371.42      375.74     13.94 o 
   6   7   4       41.94       47.43      8.23 o 
   7   7   4      249.09      212.20     12.48 o 
   8   7   4      149.34      158.49     14.78 o 
   9   7   4      662.68      622.37     27.45 o 
  10   7   4       12.72       15.22     10.75 o 
  11   7   4      150.01      106.58     13.60 o 
  12   7   4       23.06       14.47     10.99 o 
  13   7   4      177.10      160.51     15.74 o 
  14   7   4       97.27       74.79     13.65 o 
  15   7   4       69.82       59.43     13.81 o 
  16   7   4       10.88       -0.62     13.20 o 
  17   7   4       31.43       21.04     14.58 o 
   0   8   4     2544.08     2360.77     99.93 o 
   1   8   4      706.82      662.96     18.63 o 
   2   8   4      378.45      430.42     13.93 o 
   3   8   4       42.33       40.09      7.70 o 
   4   8   4      168.34      172.40     13.24 o 
   5   8   4      190.35      163.03     10.44 o 
   6   8   4       92.39       95.05     12.67 o 
   7   8   4      129.84      144.37     12.28 o 
   8   8   4      199.65      182.37     17.10 o 
   9   8   4      158.22      156.54     17.19 o 
  10   8   4      138.41       96.97     15.42 o 
  11   8   4      788.97      899.33     39.01 o 
  12   8   4        0.75       -9.02      9.02 o 
  13   8   4      139.97      125.53     16.93 o 
  14   8   4       22.38       10.14     11.39 o 
  15   8   4      137.88      139.72     25.44 o 
  16   8   4        0.74       15.52     14.39 o 
  17   8   4       62.01       77.11     23.50 o 
   1   9   4       17.89        4.14      5.10 o 
   2   9   4       36.60       48.02      8.56 o 
   3   9   4      185.38      176.66     13.97 o 
   4   9   4      813.96      867.98     24.31 o 
   5   9   4      960.84      940.79     25.73 o 
   6   9   4      250.59      297.27     15.78 o 
   7   9   4      520.73      587.73     25.83 o 
   8   9   4      275.99      310.88     24.28 o 
   9   9   4      526.66      585.03     31.48 o 
  10   9   4      112.36      109.40     21.01 o 
  11   9   4       32.27       34.92     13.47 o 
  12   9   4       28.59       27.44     11.53 o 
  13   9   4      213.97      256.11     22.81 o 
  14   9   4      135.59      126.50     28.32 o 
  15   9   4       40.24       47.91     16.06 o 
  16   9   4       23.58       -5.28     14.94 o 
  17   9   4       75.62       99.43     26.74 o 
   0  10   4       23.56       24.19      9.01 o 
   1  10   4      300.81      331.15     16.57 o 
   2  10   4       58.28       45.33      6.95 o 
   3  10   4       98.07       94.96     11.43 o 
   4  10   4      395.21      390.43     17.92 o 
   5  10   4      138.25      126.91     12.51 o 
   6  10   4      278.00      282.49     16.43 o 
   7  10   4      280.23      280.94     18.89 o 
   8  10   4      681.43      698.39     31.07 o 
   9  10   4      276.62      330.73     24.20 o 
  10  10   4      523.17      611.98     34.73 o 
  11  10   4      111.82      136.10     18.31 o 
  12  10   4      172.42      203.05     19.52 o 
  13  10   4       50.99       49.09     14.57 o 
  14  10   4      178.80      193.47     25.55 o 
  15  10   4       24.91       32.17     15.94 o 
  16  10   4        0.21       -5.28     14.01 o 
   1  11   4      179.39      180.84     13.34 o 
   2  11   4      235.17      232.80     15.24 o 
   3  11   4      776.17      844.06     25.85 o 
   4  11   4      194.18      182.42     14.19 o 
   5  11   4      272.98      342.56     18.04 o 
   6  11   4       85.86      116.92     13.00 o 
   7  11   4      153.42      136.19     15.66 o 
   8  11   4      157.24      168.65     17.29 o 
   9  11   4      203.91      235.42     21.97 o 
  10  11   4       87.10       90.41     15.42 o 
  11  11   4      187.18      229.69     20.62 o 
  12  11   4       55.29       65.81     13.66 o 
  13  11   4       73.13       89.47     16.18 o 
  14  11   4       27.76       20.09     15.59 o 
  15  11   4        4.37       25.99     16.18 o 
  16  11   4        0.40      -14.46     14.46 o 
   0  12   4      258.09      219.11     20.95 o 
   1  12   4       87.60       68.53     10.67 o 
   2  12   4      186.21      184.32     14.75 o 
   3  12   4      116.21      136.67     13.47 o 
   4  12   4      914.13     1004.75     29.54 o 
   5  12   4      555.50      548.52     22.61 o 
   6  12   4       64.03       53.52     14.00 o 
   7  12   4      108.08       90.45     14.71 o 
   8  12   4       30.09       15.36     12.18 o 
   9  12   4       85.50       84.95     14.09 o 
  10  12   4       55.17       65.07     14.95 o 
  11  12   4       21.39       22.42     13.17 o 
  12  12   4       23.48        9.19     14.04 o 
  13  12   4       62.14       66.90     16.35 o 
  14  12   4        2.12       10.00     15.81 o 
  15  12   4        9.12       -0.39     16.71 o 
   1  13   4      888.67      966.55     27.59 o 
   2  13   4      387.92      461.57     21.12 o 
   3  13   4      134.69      133.56     14.34 o 
   4  13   4      523.11      577.56     23.88 o 
   5  13   4      574.91      628.49     24.73 o 
   6  13   4       22.75       26.98     14.11 o 
   7  13   4       31.27       32.69     12.85 o 
   8  13   4       74.75       98.50     16.05 o 
   9  13   4       23.44       16.74     12.76 o 
  10  13   4        3.95        8.04     12.95 o 
  11  13   4       21.61       23.84     13.80 o 
  12  13   4        2.91      -14.29     14.29 o 
  13  13   4        2.74       -5.03     13.42 o 
  14  13   4       18.67       17.20     17.21 o 
   0  14   4      197.24      173.94     21.57 o 
   1  14   4      269.35      309.44     17.95 o 
   2  14   4       77.37       63.14     12.72 o 
   3  14   4      373.99      383.39     25.09 o 
   4  14   4       31.31       31.66     12.86 o 
   5  14   4      313.14      346.00     24.05 o 
   6  14   4       20.18        5.40     12.52 o 
   7  14   4      205.93      213.75     25.98 o 
   8  14   4       22.46        8.01     11.17 o 
   9  14   4       46.32       50.23     12.35 o 
  10  14   4       19.48       25.98     14.10 o 
  11  14   4       44.46       51.66     19.18 o 
  12  14   4       25.31       36.85     17.15 o 
  13  14   4       27.31       26.05     15.83 o 
  14  14   4        7.60        7.27     16.34 o 
   1  15   4      294.77      299.54     22.19 o 
   2  15   4       41.73       68.18     14.01 o 
   3  15   4      499.69      532.12     25.43 o 
   4  15   4      168.92      182.52     17.58 o 
   5  15   4       54.03       33.05     13.47 o 
   6  15   4       43.88       30.58     12.61 o 
   7  15   4      143.00      122.93     17.99 o 
   8  15   4        7.41       11.22     11.58 o 
   9  15   4       21.53       16.47     11.88 o 
  10  15   4        4.95      -12.59     12.59 o 
  11  15   4        4.72       -2.07     16.33 o 
  12  15   4        3.37       -3.17     16.02 o 
  13  15   4       22.37       10.27     15.34 o 
   0  16   4      222.89      207.40     25.12 o 
   1  16   4      591.49      651.83     27.19 o 
   2  16   4      556.12      521.67     24.81 o 
   3  16   4      171.23      148.70     17.19 o 
   4  16   4       60.56       79.41     14.53 o 
   5  16   4       33.15       31.08     13.43 o 
   6  16   4       76.63       75.96     15.57 o 
   7  16   4       31.06       31.95     13.18 o 
   8  16   4       67.86       59.24     23.81 o 
   9  16   4       11.25       17.33     15.14 o 
  10  16   4        3.01       -6.85     16.16 o 
  11  16   4       13.00       12.50     16.88 o 
  12  16   4        3.52       20.03     17.95 o 
   1  17   4       42.18       20.92     11.93 o 
   2  17   4        9.31       14.37     11.36 o 
   3  17   4       19.06       23.54     13.31 o 
   4  17   4       39.86       26.22     13.80 o 
   5  17   4        5.63        7.20     13.22 o 
   6  17   4       12.04        9.87     12.78 o 
   7  17   4       20.20       10.67     13.33 o 
   8  17   4       57.49       49.47     17.32 o 
   9  17   4       52.49       48.38     20.12 o 
  10  17   4        1.40       11.30     19.96 o 
  11  17   4        9.25       26.00     61.59 o 
   0  18   4       60.41       40.72     23.01 o 
   1  18   4        6.28       11.42     12.13 o 
   2  18   4        5.45        2.05     11.53 o 
   3  18   4        8.28       -5.28     12.67 o 
   4  18   4       13.27        6.96     13.34 o 
   5  18   4       50.56       61.56     16.54 o 
   6  18   4       25.20       39.26     16.57 o 
   7  18   4       23.51       34.86     19.65 o 
   8  18   4       31.42       16.49     15.59 o 
   9  18   4       29.14       35.97     28.30 o 
   1  19   4        1.55       10.07     13.57 o 
   2  19   4       26.20       27.35     14.63 o 
   3  19   4       10.27       14.19     15.61 o 
   4  19   4       38.69       43.42     18.03 o 
   5  19   4       25.80        0.14     15.87 o 
   6  19   4       27.00       15.66     16.65 o 
   7  19   4       55.90       37.98     16.80 o 
   0  20   4       25.24       33.42     24.03 o 
   1  20   4        0.54       -5.68     14.12 o 
   2  20   4        7.20        7.19     15.59 o 
   3  20   4        8.31      -16.20     16.20 o 
   4  20   4        9.12        3.28     16.27 o 
   5  20   4       12.25       45.96     18.75 o 
   2   0   5     4416.91     4440.41     78.53 o 
   4   0   5      964.07      893.74     31.39 o 
   6   0   5     1353.86     1204.58     29.93 o 
   8   0   5      802.24      838.70     24.61 o 
  10   0   5      471.23      426.08     24.09 o 
  12   0   5      515.43      578.51     30.15 o 
  14   0   5       15.21       12.62     13.57 o 
  16   0   5       61.18       32.50     16.37 o 
  18   0   5       22.77       -3.84     16.89 o 
   0   1   5     3387.63     3442.05     69.23 o 
   1   1   5     1243.51     1200.42     22.71 o 
   2   1   5      344.94      366.54     10.72 o 
   3   1   5      353.00      290.05     10.89 o 
   4   1   5      559.36      583.00     15.65 o 
   5   1   5      249.41      287.09     10.86 o 
   6   1   5      310.36      313.28     11.14 o 
   7   1   5      601.29      626.74     14.35 o 
   8   1   5      878.91      907.43     17.89 o 
   9   1   5     1294.95     1299.25     25.34 o 
  10   1   5     2316.76     2473.64     40.04 o 
  11   1   5       63.79       76.16     10.04 o 
  12   1   5      874.46      919.98     25.79 o 
  13   1   5      133.25      151.19     13.50 o 
  14   1   5      509.02      595.95     24.71 o 
  15   1   5       17.77       16.06     10.12 o 
  16   1   5      149.60      144.73     15.60 o 
  17   1   5        2.10       -9.15     10.81 o 
  18   1   5       92.44      102.03     15.69 o 
   1   2   5     1451.34     1528.01     27.37 o 
   2   2   5       23.72       20.74      5.75 o 
   3   2   5     1815.75     1691.30     29.11 o 
   4   2   5      410.29      458.17     12.86 o 
   5   2   5     1980.67     2041.57     31.66 o 
   6   2   5      314.21      307.43     12.78 o 
   7   2   5      637.68      604.53     16.66 o 
   8   2   5      711.21      695.89     19.58 o 
   9   2   5       18.32        7.74      5.76 o 
  10   2   5       19.73       30.17      6.92 o 
  11   2   5      532.68      544.38     18.22 o 
  12   2   5      336.96      360.01     17.82 o 
  13   2   5      120.78      130.60     12.94 o 
  14   2   5      238.92      254.04     16.88 o 
  15   2   5      242.22      255.16     17.85 o 
  16   2   5       27.25       24.56     11.55 o 
  17   2   5       91.83      115.19     15.44 o 
  18   2   5        0.15       -0.16     11.74 o 
   0   3   5     2461.72     2485.07     62.69 o 
   1   3   5     1018.90      999.83     21.12 o 
   2   3   5     1225.06     1438.24     24.41 o 
   3   3   5     2818.50     2827.94     37.92 o 
   4   3   5      634.38      679.29     15.09 o 
   5   3   5      511.76      496.59     14.03 o 
   6   3   5       58.70       63.25      7.50 o 
   7   3   5      259.19      251.92     11.85 o 
   8   3   5        8.80        0.87      5.27 o 
   9   3   5      687.06      696.00     19.18 o 
  10   3   5      341.43      358.80     14.82 o 
  11   3   5      202.16      218.27     13.63 o 
  12   3   5       32.57       42.40      8.78 o 
  13   3   5      125.06      108.18     14.46 o 
  14   3   5      265.97      313.44     19.74 o 
  15   3   5      138.10      191.28     17.00 o 
  16   3   5       70.31       81.83     14.17 o 
  17   3   5        6.95        7.49     11.92 o 
  18   3   5       32.70       27.77     13.86 o 
   1   4   5      811.71      907.90     19.90 o 
   2   4   5     1924.52     2009.69     29.18 o 
   3   4   5     1621.08     1606.31     26.42 o 
   4   4   5      299.19      319.49     12.11 o 
   5   4   5      462.41      438.85     14.46 o 
   6   4   5       33.16       25.18      6.34 o 
   7   4   5       42.55       35.57      5.90 o 
   8   4   5       32.35       35.28      7.28 o 
   9   4   5       25.48       21.98      7.90 o 
  10   4   5      249.32      242.28     14.04 o 
  11   4   5      415.15      426.14     18.37 o 
  12   4   5       41.03       47.87      9.75 o 
  13   4   5       77.96       74.72     12.70 o 
  14   4   5        8.34       23.46     10.95 o 
  15   4   5       17.27       27.67     11.53 o 
  16   4   5      103.85      112.09     15.56 o 
  17   4   5       84.37       68.53     14.56 o 
  18   4   5       20.98       29.58     15.22 o 
   0   5   5      567.01      520.67     21.46 o 
   1   5   5      714.82      788.53     16.30 o 
   2   5   5     3230.80     3389.44     43.94 o 
   3   5   5       19.68       20.89      5.62 o 
   4   5   5      838.84      850.62     18.46 o 
   5   5   5      148.08      220.55     11.26 o 
   6   5   5      157.28      185.90     11.30 o 
   7   5   5        2.41        0.80      5.09 o 
   8   5   5      639.14      661.72     23.10 o 
   9   5   5       19.78       20.45      7.78 o 
  10   5   5      370.92      415.42     19.38 o 
  11   5   5       63.42       69.90      9.79 o 
  12   5   5      158.94      159.54     14.03 o 
  13   5   5      103.43       83.57     14.14 o 
  14   5   5      126.71      120.02     16.54 o 
  15   5   5       52.34       42.46     13.83 o 
  16   5   5       56.05       50.77     14.77 o 
  17   5   5        1.12       -2.30     13.79 o 
   1   6   5      406.42      432.32     10.83 o 
   2   6   5      949.93      982.47     17.83 o 
   3   6   5     2782.55     2933.95     43.94 o 
   4   6   5      161.30      187.22     11.46 o 
   5   6   5      557.82      531.82     18.43 o 
   6   6   5       61.34       70.68      9.91 o 
   7   6   5      200.03      234.89     16.62 o 
   8   6   5       41.62       40.06     11.14 o 
   9   6   5       50.39       45.28     11.62 o 
  10   6   5       90.63       95.96     12.78 o 
  11   6   5       28.11        9.24      8.07 o 
  12   6   5      266.00      342.73     18.42 o 
  13   6   5      101.56      106.84     12.38 o 
  14   6   5      408.82      462.54     25.77 o 
  15   6   5       73.45      111.26     16.61 o 
  16   6   5       72.90       71.04     16.26 o 
  17   6   5       68.32       64.32     24.59 o 
   0   7   5     2020.10     2028.83     60.42 o 
   1   7   5     1173.14     1296.21     23.31 o 
   2   7   5      403.72      427.94     13.64 o 
   3   7   5      996.41      996.01     22.64 o 
   4   7   5       44.42       50.59      8.05 o 
   5   7   5        7.30       -1.31      6.89 o 
   6   7   5       28.76       44.68      9.00 o 
   7   7   5      193.07      212.24     16.45 o 
   8   7   5      119.46      144.68     15.26 o 
   9   7   5      533.83      550.05     29.47 o 
  10   7   5      144.36      118.06     20.44 o 
  11   7   5        0.16       -0.21     11.30 o 
  12   7   5      632.19      715.55     30.99 o 
  13   7   5       60.63       66.86     12.21 o 
  14   7   5       86.41       68.36     14.03 o 
  15   7   5       35.13       42.04     14.53 o 
  16   7   5        5.08        3.28     13.36 o 
  17   7   5       10.74       -1.42     14.02 o 
   1   8   5      211.67      198.42     10.67 o 
   2   8   5      175.43      178.75     10.56 o 
   3   8   5      583.18      572.64     18.43 o 
   4   8   5      733.43      786.16     21.56 o 
   5   8   5      361.83      437.06     17.55 o 
   6   8   5      726.42      726.55     25.20 o 
   7   8   5      484.61      523.87     24.68 o 
   8   8   5      421.89      447.42     27.76 o 
   9   8   5      381.55      422.14     27.99 o 
  10   8   5      225.86      245.43     23.76 o 
  11   8   5       41.68       38.19     14.71 o 
  12   8   5       33.17       21.73     12.31 o 
  13   8   5      469.25      509.89     28.98 o 
  14   8   5       14.68       31.16     12.86 o 
  15   8   5       12.53       -8.24     12.45 o 
  16   8   5        3.16       -5.65     13.89 o 
   0   9   5       66.55       58.43     12.05 o 
   1   9   5       91.99       98.18     12.39 o 
   2   9   5      475.97      453.78     16.54 o 
   3   9   5       42.12       37.44      7.97 o 
   4   9   5      364.12      394.88     18.10 o 
   5   9   5       58.40       35.15      7.86 o 
   6   9   5      283.16      282.20     20.76 o 
   7   9   5      703.26      735.77     32.66 o 
   8   9   5      154.76      188.07     21.13 o 
   9   9   5      126.17      126.34     21.57 o 
  10   9   5       12.37        8.58     12.99 o 
  11   9   5      390.31      386.88     43.49 o 
  12   9   5       54.68       36.39     14.55 o 
  13   9   5       32.97       12.41     12.34 o 
  14   9   5       20.93       16.69     13.79 o 
  15   9   5       25.00        7.64     16.75 o 
  16   9   5       31.11       27.33     17.30 o 
   1  10   5       86.70       89.31     13.37 o 
   2  10   5      136.85      156.17     12.12 o 
   3  10   5      569.34      601.66     21.25 o 
   4  10   5       94.95       93.90     10.85 o 
   5  10   5       24.65       31.36     10.23 o 
   6  10   5       33.60       26.80     10.42 o 
   7  10   5      119.02      122.11     15.52 o 
   8  10   5        4.87        0.44     11.71 o 
   9  10   5      138.20      135.16     20.49 o 
  10  10   5      433.91      468.00     32.01 o 
  11  10   5       35.66       39.17     16.87 o 
  12  10   5       34.67       41.71     17.43 o 
  13  10   5      129.07      112.21     17.65 o 
  14  10   5       23.95       16.08     15.88 o 
  15  10   5       12.25       22.86     14.84 o 
  16  10   5       16.42        6.21     20.97 o 
   0  11   5     2076.38     2017.59     64.64 o 
   1  11   5        7.16        5.40      7.35 o 
   2  11   5      215.85      299.35     19.25 o 
   3  11   5      330.36      338.27     18.45 o 
   4  11   5     1797.24     1753.65     39.63 o 
   5  11   5       85.68       93.11     14.29 o 
   6  11   5       69.64       74.60     14.18 o 
   7  11   5        0.43       -7.40     10.86 o 
   8  11   5        9.29       17.23     12.42 o 
   9  11   5      210.48      178.01     18.75 o 
  10  11   5       58.98       53.59     16.52 o 
  11  11   5       23.33       16.84     15.45 o 
  12  11   5       13.41       15.08     13.86 o 
  13  11   5        3.16        7.41     12.85 o 
  14  11   5        3.48        5.06     15.24 o 
  15  11   5       12.14       -6.21     14.68 o 
   1  12   5      714.22      731.89     28.16 o 
   2  12   5      252.01      256.47     17.51 o 
   3  12   5      186.18      176.18     15.63 o 
   4  12   5       44.15       47.73     11.57 o 
   5  12   5      199.56      182.87     17.96 o 
   6  12   5       98.13      102.46     15.71 o 
   7  12   5      419.07      465.94     25.87 o 
   8  12   5      202.42      200.75     19.88 o 
   9  12   5       71.21       67.49     15.26 o 
  10  12   5       10.82       19.20     14.13 o 
  11  12   5       45.69       39.05     13.96 o 
  12  12   5        5.51        9.17     13.81 o 
  13  12   5       18.97       30.60     15.08 o 
  14  12   5        0.75       -1.10     15.92 o 
   0  13   5     2276.66     2451.02     78.12 o 
   1  13   5      295.48      327.04     21.30 o 
   2  13   5        1.47        5.21     10.14 o 
   3  13   5       70.75       44.14     12.20 o 
   4  13   5      561.78      621.44     28.33 o 
   5  13   5      221.04      249.76     20.48 o 
   6  13   5       31.87       31.21     13.60 o 
   7  13   5       63.97       81.39     15.98 o 
   8  13   5       19.06       20.17     19.69 o 
   9  13   5       43.62       16.23     15.83 o 
  10  13   5        0.40       -3.81     13.01 o 
  11  13   5       11.23        3.94     14.00 o 
  12  13   5       25.35       32.86     17.60 o 
  13  13   5        7.28       -8.73     13.84 o 
  14  13   5        7.49       10.70     17.29 o 
   1  14   5      135.19      111.72     15.15 o 
   2  14   5      108.38       82.42     13.77 o 
   3  14   5      735.19      800.99     28.91 o 
   4  14   5      196.79      241.94     23.13 o 
   5  14   5        1.02      -13.78     13.78 o 
   6  14   5      106.46      112.99     19.07 o 
   7  14   5      239.98      251.97     24.93 o 
   8  14   5       21.66        8.80     16.06 o 
   9  14   5       41.96       42.27     15.75 o 
  10  14   5       16.43        7.17     14.77 o 
  11  14   5        2.64       12.39     14.87 o 
  12  14   5        1.21       -6.15     15.25 o 
  13  14   5        8.21       11.07     16.66 o 
   0  15   5      380.77      400.08     43.95 o 
   1  15   5     1043.91     1133.26     38.38 o 
   2  15   5      191.07      207.44     20.24 o 
   3  15   5      118.49      113.24     19.16 o 
   4  15   5       86.95       68.51     17.80 o 
   5  15   5      228.31      197.86     23.15 o 
   6  15   5       26.46       42.62     16.63 o 
   7  15   5        1.99        6.31     13.22 o 
   8  15   5       45.00       26.60     15.27 o 
   9  15   5       19.04       18.10     15.51 o 
  10  15   5        3.80       -8.66     13.81 o 
  11  15   5       11.33       15.93     17.57 o 
  12  15   5        4.84        9.74     17.06 o 
   1  16   5        5.91       12.23     14.47 o 
   2  16   5       91.11       92.06     18.16 o 
   3  16   5       61.12       37.23     17.58 o 
   4  16   5       10.46        8.40     16.95 o 
   5  16   5       41.33       48.02     15.70 o 
   6  16   5       66.74       75.39     17.19 o 
   7  16   5       26.64       49.65     16.22 o 
   8  16   5       24.73       10.85     12.17 o 
   9  16   5       21.01       41.20     16.57 o 
  10  16   5        4.21      -14.53     14.53 o 
  11  16   5       33.80       47.01     23.19 o 
   0  17   5       51.45      102.50     43.44 o 
   1  17   5        8.12        7.10     12.91 o 
   2  17   5      100.43       74.37     18.40 o 
   3  17   5       11.79       16.73     15.45 o 
   4  17   5        2.11       11.03     13.82 o 
   5  17   5      126.61      105.33     30.77 o 
   6  17   5       17.58       -5.79     13.56 o 
   7  17   5       13.78       10.34     14.44 o 
   8  17   5       14.77        2.68     13.41 o 
   9  17   5       33.65       27.44     17.54 o 
  10  17   5        1.89        6.07     17.12 o 
   1  18   5        6.46        6.91     13.20 o 
   2  18   5       27.89        6.01     14.74 o 
   3  18   5       52.30       53.47     16.06 o 
   4  18   5       16.72        3.51     13.95 o 
   5  18   5        9.89        6.19     13.91 o 
   6  18   5       48.14       42.87     16.43 o 
   7  18   5        1.10       -9.76     13.10 o 
   8  18   5       32.72       38.62     16.04 o 
   0  19   5       31.25        8.65     21.89 o 
   1  19   5       19.45       30.33     16.31 o 
   2  19   5        5.63        0.99     14.76 o 
   3  19   5        1.51        7.88     15.46 o 
   4  19   5        1.49       -7.50     14.50 o 
   5  19   5       12.67       16.08     17.37 o 
   6  19   5       23.33       11.66     16.97 o 
   1  20   5       27.94       28.30     18.42 o 
   2  20   5        1.05       10.24     17.14 o 
   3  20   5        8.92       21.30     17.37 o 
   0   0   6     2644.96     2224.73     88.50 o 
   2   0   6     1831.98     1708.42     41.70 o 
   4   0   6     4924.91     4964.57    112.55 o 
   6   0   6      398.54      370.19     20.21 o 
   8   0   6      681.01      748.26     28.01 o 
  10   0   6      504.94      521.61     26.96 o 
  12   0   6      153.68      137.74     18.29 o 
  14   0   6      147.83      158.22     33.28 o 
  16   0   6      493.23      583.83     36.52 o 
   1   1   6      347.82      375.81     13.05 o 
   2   1   6     1570.47     1617.41     29.79 o 
   3   1   6      321.40      307.05     11.08 o 
   4   1   6     1119.15     1081.46     23.14 o 
   5   1   6       54.16       48.17      7.41 o 
   6   1   6     1221.68     1224.17     30.01 o 
   7   1   6       12.52        8.60      6.87 o 
   8   1   6      523.53      578.32     17.37 o 
   9   1   6      514.21      494.77     17.65 o 
  10   1   6      232.60      233.41     14.23 o 
  11   1   6      673.04      690.87     22.16 o 
  12   1   6      268.01      332.47     17.48 o 
  13   1   6       50.89       56.28     11.27 o 
  14   1   6       96.91      116.94     13.82 o 
  15   1   6      153.16      135.38     14.96 o 
  16   1   6       80.17       67.73     13.45 o 
  17   1   6       12.38       -8.53     11.19 o 
   0   2   6     1178.40     1229.61     35.34 o 
   1   2   6     1287.06     1209.20     24.42 o 
   2   2   6      170.78      162.76     10.09 o 
   3   2   6     3322.25     3457.68     49.70 o 
   4   2   6      600.08      612.90     16.32 o 
   5   2   6      853.80      832.32     18.58 o 
   6   2   6       87.85       87.49      8.25 o 
   7   2   6      298.28      296.19     12.83 o 
   8   2   6       94.84       65.28      9.47 o 
   9   2   6      623.76      656.49     22.94 o 
  10   2   6       76.85       77.73     10.05 o 
  11   2   6      236.15      251.06     15.28 o 
  12   2   6       99.82      107.72     12.26 o 
  13   2   6      123.18      143.18     13.73 o 
  14   2   6       61.16       68.78     11.74 o 
  15   2   6        6.83       15.88     10.79 o 
  16   2   6       41.01       46.77     13.19 o 
  17   2   6       87.13       90.35     15.29 o 
   1   3   6      418.67      473.83     15.58 o 
   2   3   6      163.59      153.10     10.23 o 
   3   3   6     1324.77     1356.90     24.38 o 
   4   3   6       93.38      120.38      7.84 o 
   5   3   6        9.34       24.59      6.10 o 
   6   3   6       57.76       61.75      7.60 o 
   7   3   6       72.02       67.14      7.34 o 
   8   3   6      301.82      322.32     16.99 o 
   9   3   6      155.02      131.38     11.45 o 
  10   3   6      438.82      411.72     17.15 o 
  11   3   6      837.42      924.43     28.03 o 
  12   3   6      154.40      197.36     16.13 o 
  13   3   6      655.00      703.10     27.30 o 
  14   3   6      297.66      310.61     20.63 o 
  15   3   6      153.04      183.52     19.07 o 
  16   3   6       37.45       31.56     12.75 o 
  17   3   6       80.46       73.93     15.11 o 
   0   4   6      900.88      932.83     30.67 o 
   1   4   6      241.17      256.40     12.23 o 
   2   4   6     4741.93     4805.92     65.32 o 
   3   4   6     1102.08     1150.39     22.33 o 
   4   4   6      818.79      754.26     16.88 o 
   5   4   6      128.63      123.77      8.59 o 
   6   4   6       52.95       47.94      7.92 o 
   7   4   6      215.58      200.74     11.41 o 
   8   4   6      299.46      290.10     14.06 o 
   9   4   6      115.09      127.26     11.28 o 
  10   4   6      161.89      183.93     12.72 o 
  11   4   6      153.90      151.52     13.70 o 
  12   4   6       48.41       71.36     12.04 o 
  13   4   6       50.76       64.96     12.60 o 
  14   4   6      135.60      149.19     17.80 o 
  15   4   6       92.14      112.27     15.54 o 
  16   4   6        2.53       -0.10     12.02 o 
  17   4   6       11.33        6.96     13.02 o 
   1   5   6      823.65      846.60     20.82 o 
   2   5   6      806.91      782.07     19.65 o 
   3   5   6      162.78      189.12      9.57 o 
   4   5   6      658.87      640.75     16.86 o 
   5   5   6      228.27      234.84     11.64 o 
   6   5   6      357.34      368.30     13.38 o 
   7   5   6       26.76       20.14      6.94 o 
   8   5   6      365.32      346.44     15.16 o 
   9   5   6      140.47      155.52     11.72 o 
  10   5   6      269.72      290.80     16.39 o 
  11   5   6      112.41      120.04     11.38 o 
  12   5   6       49.13       46.79     10.10 o 
  13   5   6       99.73       58.49     12.14 o 
  14   5   6       27.28       11.75     11.46 o 
  15   5   6        4.52        7.79     11.91 o 
  16   5   6       15.98        4.53     11.97 o 
  17   5   6        6.56       -8.50     13.03 o 
   0   6   6       17.47       39.85     14.27 o 
   1   6   6      264.94      300.45     12.74 o 
   2   6   6       43.88       34.36      5.91 o 
   3   6   6      296.83      327.58     12.08 o 
   4   6   6      265.49      279.72     11.89 o 
   5   6   6      129.08      158.21     12.60 o 
   6   6   6       92.49       80.39      9.18 o 
   7   6   6       31.55       35.87      8.44 o 
   8   6   6      518.04      522.21     18.15 o 
   9   6   6       81.46       82.34     10.25 o 
  10   6   6       27.05       25.06      8.90 o 
  11   6   6        8.91       -7.69      7.69 o 
  12   6   6      900.15      949.13     28.91 o 
  13   6   6        8.50       -5.72      9.18 o 
  14   6   6       81.04      105.60     15.77 o 
  15   6   6        2.36      -11.39     11.39 o 
  16   6   6       84.26      100.07     17.32 o 
   1   7   6     1077.07     1061.24     22.29 o 
   2   7   6       13.69       16.16      5.92 o 
   3   7   6      641.56      699.29     17.26 o 
   4   7   6      232.40      280.96     11.98 o 
   5   7   6      251.06      229.95     11.79 o 
   6   7   6       30.79       35.20      7.81 o 
   7   7   6      147.24      133.19     11.08 o 
   8   7   6      148.58      139.18     12.46 o 
   9   7   6      410.90      400.96     20.62 o 
  10   7   6      421.74      454.96     20.67 o 
  11   7   6      169.89      201.39     19.69 o 
  12   7   6       96.94       91.27     13.68 o 
  13   7   6       42.23       15.07     11.19 o 
  14   7   6       70.05       70.53     15.43 o 
  15   7   6       22.73       35.65     14.65 o 
  16   7   6        4.25       16.68     15.05 o 
   0   8   6      139.21      150.80     13.58 o 
   1   8   6        5.22        4.54      5.93 o 
   2   8   6       33.50       29.21      6.07 o 
   3   8   6      528.84      548.89     22.11 o 
   4   8   6        0.09        4.24      6.33 o 
   5   8   6       40.04       40.82      9.20 o 
   6   8   6       19.18        9.98      9.20 o 
   7   8   6      323.41      348.40     20.39 o 
   8   8   6        4.47       -0.44      9.68 o 
   9   8   6      488.41      538.33     26.59 o 
  10   8   6      100.74       96.05     15.11 o 
  11   8   6      567.42      606.21     33.23 o 
  12   8   6       52.80       47.89     11.43 o 
  13   8   6      136.70      142.38     23.31 o 
  14   8   6       71.86       66.69     15.68 o 
  15   8   6       75.54       87.47     16.99 o 
  16   8   6        4.79       12.31     15.24 o 
   1   9   6      135.79      113.19     12.16 o 
   2   9   6       41.75       40.13      8.13 o 
   3   9   6      523.98      461.95     18.38 o 
   4   9   6      116.38      134.84     11.76 o 
   5   9   6       24.66       26.60      9.51 o 
   6   9   6        9.91       -8.77      8.77 o 
   7   9   6      305.05      303.34     20.10 o 
   8   9   6       68.56       86.89     16.71 o 
   9   9   6      405.24      435.66     24.70 o 
  10   9   6        7.36       -6.49     13.03 o 
  11   9   6      452.91      465.23     32.73 o 
  12   9   6       24.00       12.42     13.02 o 
  13   9   6        5.47        8.14     10.77 o 
  14   9   6       58.75       62.88     15.23 o 
  15   9   6      102.17      125.82     19.27 o 
   0  10   6      175.06      207.42     24.16 o 
   1  10   6      180.02      159.28     15.73 o 
   2  10   6       16.83        5.48      7.82 o 
   3  10   6      579.64      632.33     26.35 o 
   4  10   6      109.63       92.00     12.42 o 
   5  10   6       70.31       70.65     11.20 o 
   6  10   6      151.98      166.35     15.33 o 
   7  10   6      171.14      180.49     17.47 o 
   8  10   6       95.92      112.39     15.50 o 
   9  10   6       66.77       86.13     15.04 o 
  10  10   6       43.20       62.55     16.53 o 
  11  10   6       92.79      116.24     21.42 o 
  12  10   6       66.47       90.51     21.27 o 
  13  10   6        6.48       -1.72     13.55 o 
  14  10   6        5.62       -5.55     13.01 o 
  15  10   6       14.14       -3.41     14.69 o 
   1  11   6      918.96      960.25     34.57 o 
   2  11   6      212.72      218.84     18.48 o 
   3  11   6       18.60       15.00      9.63 o 
   4  11   6      417.82      372.29     22.81 o 
   5  11   6     1165.61     1359.96     40.11 o 
   6  11   6       74.09       69.85     14.64 o 
   7  11   6       52.37       48.71     12.48 o 
   8  11   6      101.06      134.66     15.99 o 
   9  11   6       36.06       17.35     13.75 o 
  10  11   6       25.46        9.08     15.00 o 
  11  11   6       41.62       44.48     17.05 o 
  12  11   6       46.89        9.31     18.57 o 
  13  11   6        7.57        5.36     13.58 o 
  14  11   6       17.16       12.60     14.79 o 
   0  12   6      677.81      694.39     41.27 o 
   1  12   6      126.21      102.12     15.03 o 
   2  12   6       93.77      124.57     16.01 o 
   3  12   6       22.49       14.04      9.98 o 
   4  12   6      135.27      131.76     17.00 o 
   5  12   6       39.36       13.88     12.69 o 
   6  12   6       93.96      163.23     21.09 o 
   7  12   6       27.30       45.02     14.10 o 
   8  12   6      133.62      199.79     20.19 o 
   9  12   6       18.66       24.51     14.32 o 
  10  12   6       62.38       76.67     17.29 o 
  11  12   6       22.44       22.58     15.06 o 
  12  12   6       31.36       34.15     16.07 o 
  13  12   6       13.41       34.89     18.19 o 
  14  12   6        5.50       13.78     16.67 o 
   1  13   6      832.42      859.68     32.76 o 
   2  13   6      421.61      483.79     26.34 o 
   3  13   6      951.81     1096.87     37.52 o 
   4  13   6      125.98      102.72     16.37 o 
   5  13   6       97.04       88.44     16.04 o 
   6  13   6       59.50       74.95     15.44 o 
   7  13   6       21.50       -4.07     13.64 o 
   8  13   6       96.31       80.96     17.15 o 
   9  13   6       50.09       49.19     17.60 o 
  10  13   6       27.84       38.29     17.68 o 
  11  13   6        8.42       20.59     17.70 o 
  12  13   6        8.13        6.09     15.20 o 
  13  13   6        3.90       21.60     17.21 o 
   0  14   6      805.25      938.57     50.24 o 
   1  14   6      164.87      186.95     19.62 o 
   2  14   6      230.76      274.78     22.38 o 
   3  14   6      297.86      310.75     23.77 o 
   4  14   6       72.84       81.63     16.44 o 
   5  14   6      131.70      111.60     22.92 o 
   6  14   6       30.95       33.09     19.48 o 
   7  14   6       12.11       25.10     16.72 o 
   8  14   6       17.75        7.29     16.71 o 
   9  14   6       11.52       26.06     17.80 o 
  10  14   6        7.53       20.60     17.81 o 
  11  14   6        2.29        3.62     14.83 o 
  12  14   6       20.57       13.59     17.82 o 
   1  15   6       10.83       20.88     15.23 o 
   2  15   6       41.73       40.86     16.67 o 
   3  15   6      219.16      228.32     24.07 o 
   4  15   6       29.76       22.69     16.51 o 
   5  15   6       64.48       70.25     18.86 o 
   6  15   6       65.72       68.49     19.50 o 
   7  15   6       13.77       24.76     17.63 o 
   8  15   6       41.00       50.73     18.30 o 
   9  15   6       12.77       15.75     17.60 o 
  10  15   6        0.23      -15.05     15.27 o 
  11  15   6        6.75        2.93     15.46 o 
   0  16   6      104.74       95.77     31.07 o 
   1  16   6       13.23       10.99     17.13 o 
   2  16   6       42.50       30.86     18.44 o 
   3  16   6       12.81       25.47     17.96 o 
   4  16   6        7.86       -1.71     16.33 o 
   5  16   6      152.69      152.06     23.32 o 
   6  16   6       65.08       81.35     20.40 o 
   7  16   6        4.81       15.97     17.78 o 
   8  16   6        8.01        6.94     15.27 o 
   9  16   6       17.88       12.25     17.00 o 
  10  16   6        4.60       20.38     16.73 o 
   1  17   6        1.43        2.63     17.59 o 
   2  17   6        3.69       17.26     18.42 o 
   3  17   6       41.89       29.13     19.34 o 
   4  17   6       12.19       33.87     19.80 o 
   5  17   6       16.38       -0.75     18.30 o 
   6  17   6       46.26       33.59     17.83 o 
   7  17   6        6.64      -10.76     16.24 o 
   8  17   6        0.34       29.75     17.54 o 
   0  18   6        5.75       17.49     27.74 o 
   1  18   6       19.56      -12.26     18.45 o 
   2  18   6       15.00       18.07     19.08 o 
   3  18   6       13.24       -7.87     15.64 o 
   4  18   6        9.18       21.77     17.82 o 
   5  18   6       23.41       24.88     17.43 o 
   6  18   6       19.31       20.44     15.82 o 
   7  18   6       15.07       18.78     15.94 o 
   1  19   6       10.15       12.97     15.84 o 
   2  19   6       11.43       13.27     16.20 o 
   3  19   6        0.88        4.40     16.02 o 
   4  19   6        1.16       21.13     16.59 o 
   2   0   7      513.02      479.42     28.72 o 
   4   0   7     1367.38     1317.40     50.69 o 
   6   0   7      119.42       97.23     15.55 o 
   8   0   7       26.80       30.95     10.75 o 
  10   0   7      450.55      519.38     30.42 o 
  12   0   7      541.18      534.14     30.85 o 
  14   0   7      109.86      130.61     20.83 o 
  16   0   7       99.90       73.10     20.47 o 
   0   1   7       60.16       56.70      9.96 o 
   1   1   7        3.97       -1.84      5.76 o 
   2   1   7       14.71       21.02      6.74 o 
   3   1   7       99.30       95.36      7.75 o 
   4   1   7      491.81      475.52     15.84 o 
   5   1   7      256.64      218.64     12.67 o 
   6   1   7      184.61      192.67     12.67 o 
   7   1   7      514.75      546.06     21.38 o 
   8   1   7     1803.13     1760.92     41.09 o 
   9   1   7       55.23       46.39      8.74 o 
  10   1   7       35.83       36.16     10.34 o 
  11   1   7      135.06      147.43     14.48 o 
  12   1   7      618.43      648.74     25.93 o 
  13   1   7       22.73       19.73     10.48 o 
  14   1   7       58.71       31.08     11.49 o 
  15   1   7       18.00       14.48     11.30 o 
  16   1   7       65.75       47.02     13.43 o 
   1   2   7     1153.94     1126.31     24.57 o 
   2   2   7       23.11       13.10      6.93 o 
   3   2   7      504.32      468.29     14.01 o 
   4   2   7       47.94       52.92      8.14 o 
   5   2   7      293.93      296.41     13.02 o 
   6   2   7      112.83      112.19     10.32 o 
   7   2   7       81.60       78.18      8.99 o 
   8   2   7      145.96      166.58     12.51 o 
   9   2   7      204.09      235.34     18.70 o 
  10   2   7      280.23      306.50     17.66 o 
  11   2   7       90.55      107.28     13.32 o 
  12   2   7      165.99      192.02     17.48 o 
  13   2   7       27.41       33.33     11.95 o 
  14   2   7       45.31       39.79     12.91 o 
  15   2   7       59.78       36.51     14.05 o 
  16   2   7       58.62       42.32     15.54 o 
   0   3   7      166.73      201.24     16.85 o 
   1   3   7      128.15      109.57      9.84 o 
   2   3   7      266.85      320.54     14.11 o 
   3   3   7       80.54       77.87      7.31 o 
   4   3   7       66.11       73.43      7.73 o 
   5   3   7        8.46       -0.54      6.10 o 
   6   3   7      253.84      282.51     12.26 o 
   7   3   7      473.33      458.00     16.14 o 
   8   3   7      534.48      541.40     18.97 o 
   9   3   7      470.81      495.88     20.11 o 
  10   3   7       23.78       25.59      8.92 o 
  11   3   7       10.02       14.19      9.77 o 
  12   3   7       48.61       67.07     13.28 o 
  13   3   7       63.19       79.84     15.38 o 
  14   3   7       59.88       39.91     12.52 o 
  15   3   7       78.79      109.30     16.48 o 
  16   3   7       32.89       51.82     14.45 o 
   1   4   7       22.17       20.04      7.53 o 
   2   4   7      326.74      341.86     14.97 o 
   3   4   7       19.89       19.56      5.89 o 
   4   4   7     1100.90     1062.39     22.68 o 
   5   4   7       60.48       63.57      7.58 o 
   6   4   7       67.72       80.14      8.48 o 
   7   4   7      210.88      226.24     12.59 o 
   8   4   7       14.17       18.57      7.74 o 
   9   4   7       80.60       64.02     11.44 o 
  10   4   7       28.92       43.15      9.59 o 
  11   4   7       60.54       55.79     10.83 o 
  12   4   7       18.08       19.03     10.37 o 
  13   4   7       37.48       25.59     11.47 o 
  14   4   7       82.53      111.95     15.22 o 
  15   4   7      136.48      172.76     18.30 o 
  16   4   7       17.28       19.29     13.96 o 
   0   5   7       15.22       12.99     10.42 o 
   1   5   7      153.08      141.91     11.12 o 
   2   5   7       84.20       89.92      9.45 o 
   3   5   7       96.33       97.96      8.30 o 
   4   5   7      162.38      178.58     10.66 o 
   5   5   7      130.18      161.61      9.85 o 
   6   5   7       28.53       21.99      6.96 o 
   7   5   7      205.42      187.83     11.51 o 
   8   5   7      138.57      143.95     11.60 o 
   9   5   7      118.94      144.08     12.77 o 
  10   5   7       96.94       87.62     10.78 o 
  11   5   7      208.88      244.97     16.69 o 
  12   5   7      169.99      177.41     16.47 o 
  13   5   7       37.34       42.24     12.88 o 
  14   5   7        5.79        3.17     11.75 o 
  15   5   7       46.44       55.01     14.02 o 
  16   5   7       19.52       41.21     14.76 o 
   1   6   7      685.95      721.38     20.14 o 
   2   6   7       14.37        9.66      6.98 o 
   3   6   7      239.57      266.55     13.67 o 
   4   6   7       58.64       63.26      8.01 o 
   5   6   7       78.88       88.82      9.26 o 
   6   6   7       11.16       16.40      6.84 o 
   7   6   7       19.89       17.47      7.31 o 
   8   6   7       54.51       56.22      9.08 o 
   9   6   7       19.03       26.07      8.74 o 
  10   6   7      100.02       78.65     11.97 o 
  11   6   7       24.29       22.55      9.97 o 
  12   6   7       18.49       32.23     10.90 o 
  13   6   7       39.04       59.51     13.47 o 
  14   6   7      135.24      136.60     19.25 o 
  15   6   7      100.94      118.68     17.48 o 
  16   6   7      157.69      172.20     21.15 o 
   0   7   7      513.84      476.33     23.09 o 
   1   7   7      174.17      192.71     13.65 o 
   2   7   7        2.96       14.37      7.12 o 
   3   7   7       28.21       29.32      7.93 o 
   4   7   7      218.50      220.22     11.99 o 
   5   7   7      281.15      301.62     14.50 o 
   6   7   7       22.76       19.63      8.05 o 
   7   7   7       54.94       44.08      9.52 o 
   8   7   7       67.84       57.36      9.49 o 
   9   7   7       29.12       24.42      9.42 o 
  10   7   7      179.34      204.33     18.12 o 
  11   7   7       39.58       42.45     10.76 o 
  12   7   7      125.85      149.72     17.20 o 
  13   7   7        0.99        1.09     10.86 o 
  14   7   7       54.86       43.77     13.41 o 
  15   7   7        0.73       -2.18     12.72 o 
   1   8   7       82.98      102.06     10.42 o 
   2   8   7       85.36       93.19     10.46 o 
   3   8   7       74.01       70.33     13.98 o 
   4   8   7       10.12       21.66      8.65 o 
   5   8   7      154.87      166.30     15.75 o 
   6   8   7       46.17       56.19      9.64 o 
   7   8   7      185.11      232.72     15.32 o 
   8   8   7       68.31       71.76     11.09 o 
   9   8   7      141.90      135.95     13.77 o 
  10   8   7      210.40      228.23     16.12 o 
  11   8   7       78.49       39.27     12.68 o 
  12   8   7       54.97       63.28     14.26 o 
  13   8   7       79.59       58.85     12.97 o 
  14   8   7        9.31       17.66     13.61 o 
  15   8   7        0.16      -12.37     12.85 o 
   0   9   7       81.76       94.37     24.84 o 
   1   9   7      121.28      123.99     16.95 o 
   2   9   7      262.96      272.57     17.77 o 
   3   9   7       12.95       15.21      8.96 o 
   4   9   7       23.25       20.77      9.20 o 
   5   9   7       97.03      106.46     12.87 o 
   6   9   7       76.31       64.01     12.10 o 
   7   9   7       49.32       73.46     12.83 o 
   8   9   7        9.75       13.86      9.61 o 
   9   9   7      113.97      102.63     13.85 o 
  10   9   7       20.18       35.15     11.53 o 
  11   9   7      144.24      138.42     15.33 o 
  12   9   7       52.80       42.38     12.42 o 
  13   9   7       32.35       17.95     13.33 o 
  14   9   7       16.41       32.17     15.95 o 
   1  10   7       29.89       41.15      9.76 o 
   2  10   7       48.72       31.50     10.62 o 
   3  10   7      118.01       89.86     12.64 o 
   4  10   7      298.14      273.27     20.72 o 
   5  10   7        5.82        0.35     11.56 o 
   6  10   7        4.94       11.04     13.28 o 
   7  10   7      189.58      201.24     27.38 o 
   8  10   7       20.90       17.08     12.69 o 
   9  10   7        8.57       -4.42     12.13 o 
  10  10   7       29.87       23.32     12.38 o 
  11  10   7      113.27      125.98     16.01 o 
  12  10   7        5.29       24.91     12.54 o 
  13  10   7        9.89        5.99     13.67 o 
  14  10   7       49.46       71.72     18.39 o 
   0  11   7      371.96      330.40     31.67 o 
   1  11   7      104.62      116.48     14.18 o 
   2  11   7      609.08      574.49     27.51 o 
   3  11   7       67.63       66.32     13.81 o 
   4  11   7      181.47      162.43     18.16 o 
   5  11   7       51.11       73.64     15.05 o 
   6  11   7        9.54       12.67     13.00 o 
   7  11   7       29.76       54.61     14.71 o 
   8  11   7      145.29      156.75     24.87 o 
   9  11   7       38.97       24.32     15.26 o 
  10  11   7        4.68      -14.07     14.07 o 
  11  11   7        4.30       -2.38     13.48 o 
  12  11   7        2.99       12.10     14.86 o 
  13  11   7       25.23       22.05     16.79 o 
   1  12   7      169.59      170.02     19.53 o 
   2  12   7      114.08      148.60     18.22 o 
   3  12   7       76.41       44.29     11.80 o 
   4  12   7       99.76      124.81     16.80 o 
   5  12   7       65.54       52.65     15.07 o 
   6  12   7      134.05      135.27     18.72 o 
   7  12   7        3.61       -0.45     13.49 o 
   8  12   7      119.67      119.13     18.66 o 
   9  12   7       22.75       20.99     14.57 o 
  10  12   7       48.17       74.19     17.82 o 
  11  12   7        5.77       18.05     15.79 o 
  12  12   7        7.96        2.84     15.29 o 
  13  12   7        4.88        6.07     17.96 o 
   0  13   7      179.62      221.06     29.20 o 
   1  13   7      115.21      116.22     17.47 o 
   2  13   7      365.73      339.84     24.17 o 
   3  13   7       40.58       21.60     13.55 o 
   4  13   7       27.96       41.72     15.24 o 
   5  13   7      249.93      245.89     22.57 o 
   6  13   7       12.72        1.10     13.74 o 
   7  13   7       20.56       28.04     14.93 o 
   8  13   7       48.92       77.14     17.68 o 
   9  13   7       57.51       60.50     17.79 o 
  10  13   7       14.89       22.27     17.87 o 
  11  13   7        8.05       10.16     17.55 o 
  12  13   7       27.38        1.96     17.88 o 
   1  14   7       97.88      102.08     17.28 o 
   2  14   7      100.33       93.86     17.07 o 
   3  14   7       36.43       37.17     15.22 o 
   4  14   7       97.98      119.87     18.61 o 
   5  14   7       37.85       45.26     16.35 o 
   6  14   7      139.85      171.32     23.35 o 
   7  14   7       40.32       61.61     18.75 o 
   8  14   7       39.26       31.77     17.97 o 
   9  14   7       12.17        3.75     17.24 o 
  10  14   7        0.35      -16.57     16.57 o 
  11  14   7       14.41       15.94     18.96 o 
   0  15   7       36.39       44.82     21.94 o 
   1  15   7       67.47       88.43     17.50 o 
   2  15   7       10.67        7.44     15.95 o 
   3  15   7       37.25       52.97     18.42 o 
   4  15   7       13.29       15.33     16.51 o 
   5  15   7       78.59      119.12     21.22 o 
   6  15   7       22.60       38.91     18.29 o 
   7  15   7        0.71      -16.19     16.89 o 
   8  15   7        9.93        6.24     18.08 o 
   9  15   7       39.83       56.31     20.78 o 
  10  15   7       16.12        0.63     18.85 o 
   1  16   7       19.52       20.77     18.97 o 
   2  16   7       22.92       23.99     19.00 o 
   3  16   7       11.83       -1.97     16.38 o 
   4  16   7       11.57       15.38     17.16 o 
   5  16   7        1.34        4.12     17.29 o 
   6  16   7        5.82       -7.95     16.62 o 
   7  16   7        1.12      -17.17     17.17 o 
   8  16   7       15.98       38.75     20.48 o 
   0  17   7       13.09        8.59     27.15 o 
   1  17   7        9.96       15.53     19.41 o 
   2  17   7       55.81      107.08     33.22 o 
   3  17   7       28.44        6.23     25.31 o 
   4  17   7       81.90       88.66     30.66 o 
   5  17   7       25.34       13.95     20.21 o 
   6  17   7       47.19       65.60     23.55 o 
   7  17   7       26.89       18.54     21.90 o 
   1  18   7        3.96      -16.59     18.61 o 
   2  18   7        2.64      -18.52     18.52 o 
   3  18   7        2.99       -0.40     19.29 o 
   4  18   7        4.18      -10.98     18.85 o 
   0   0   8     1581.68     1606.11     76.39 o 
   2   0   8      503.28      439.09     30.67 o 
   4   0   8     1447.33     1515.59     55.65 o 
   6   0   8      139.08      172.66     24.18 o 
   8   0   8      565.65      596.26     34.13 o 
  10   0   8       22.52       73.86     18.34 o 
  12   0   8       94.39      117.69     23.53 o 
  14   0   8       17.60        6.08     20.54 o 
  16   0   8       34.06       21.69     35.52 o 
   1   1   8      632.12      586.38     23.81 o 
   2   1   8      400.85      378.69     20.09 o 
   3   1   8      561.48      584.13     24.37 o 
   4   1   8      399.92      421.11     21.74 o 
   5   1   8      629.85      575.29     23.17 o 
   6   1   8      120.74       95.73     10.69 o 
   7   1   8      139.66      121.46     14.91 o 
   8   1   8      540.59      593.63     27.47 o 
   9   1   8      463.16      478.12     26.47 o 
  10   1   8      453.82      429.14     26.55 o 
  11   1   8       65.04       82.76     14.76 o 
  12   1   8       95.34      115.11     16.22 o 
  13   1   8       83.26       84.77     16.08 o 
  14   1   8      144.73      214.38     21.17 o 
  15   1   8       45.95       50.81     16.55 o 
  16   1   8       18.66       10.53     17.26 o 
   0   2   8     1684.22     1829.32     59.40 o 
   1   2   8      689.23      669.63     25.03 o 
   2   2   8      244.19      255.69     17.51 o 
   3   2   8     1045.11     1098.98     26.34 o 
   4   2   8     1123.37     1147.95     27.72 o 
   5   2   8      502.71      480.83     17.91 o 
   6   2   8       60.06       59.73     11.24 o 
   7   2   8      234.84      251.71     18.01 o 
   8   2   8      331.22      375.77     22.90 o 
   9   2   8      324.07      346.51     24.30 o 
  10   2   8        3.83       -9.99      9.99 o 
  11   2   8       61.34       70.27     13.76 o 
  12   2   8       44.95       46.38     13.72 o 
  13   2   8      141.29      148.63     18.33 o 
  14   2   8       66.63       70.12     16.05 o 
  15   2   8      103.41       92.06     19.33 o 
   1   3   8      446.40      468.14     17.43 o 
   2   3   8        6.49       -0.15      7.41 o 
   3   3   8      460.70      440.49     17.64 o 
   4   3   8      386.89      383.16     16.36 o 
   5   3   8      125.69      131.88     11.79 o 
   6   3   8       99.49      109.57     11.79 o 
   7   3   8      148.21      135.99     14.20 o 
   8   3   8      223.72      237.03     19.79 o 
   9   3   8      198.10      198.37     16.45 o 
  10   3   8       36.81       32.98     10.34 o 
  11   3   8      159.85      170.70     17.64 o 
  12   3   8       34.65       24.02     16.80 o 
  13   3   8        9.94       11.48     12.22 o 
  14   3   8       25.67       33.73     14.81 o 
  15   3   8       71.84       95.36     18.37 o 
   0   4   8      256.34      295.95     21.34 o 
   1   4   8       57.69       66.77      9.74 o 
   2   4   8      185.38      243.79     14.69 o 
   3   4   8       68.22       63.42      9.55 o 
   4   4   8      428.38      438.00     17.52 o 
   5   4   8       40.43       26.35      8.82 o 
   6   4   8      621.80      648.52     22.50 o 
   7   4   8       68.52       81.74     11.51 o 
   8   4   8       88.44       85.43     10.63 o 
   9   4   8       87.41       74.20     11.07 o 
  10   4   8        1.29        3.91      9.96 o 
  11   4   8       62.86       67.00     14.03 o 
  12   4   8      129.08      121.74     16.82 o 
  13   4   8       69.01       85.56     16.10 o 
  14   4   8       16.57        5.94     13.85 o 
  15   4   8      120.40      133.36     20.52 o 
   1   5   8      161.09      176.83     12.95 o 
   2   5   8      368.15      392.17     16.64 o 
   3   5   8       54.80       57.06      9.40 o 
   4   5   8      106.76      107.99     11.75 o 
   5   5   8      235.02      254.35     14.87 o 
   6   5   8       59.23       42.65     10.38 o 
   7   5   8       37.61       19.59      8.73 o 
   8   5   8      218.46      228.44     14.41 o 
   9   5   8        4.39       -2.45      8.43 o 
  10   5   8      267.49      296.00     22.03 o 
  11   5   8       18.55        8.43     10.76 o 
  12   5   8       31.56       52.44     14.75 o 
  13   5   8       76.66       62.86     16.31 o 
  14   5   8      109.96      150.58     20.26 o 
  15   5   8       15.82        9.18     15.43 o 
   0   6   8      833.77      967.46     55.24 o 
   1   6   8      145.31      151.22     12.04 o 
   2   6   8       32.32       20.09      8.56 o 
   3   6   8       42.72       44.88      9.35 o 
   4   6   8       89.05       89.22     10.89 o 
   5   6   8       66.79       49.89     11.07 o 
   6   6   8        4.51       11.73      8.90 o 
   7   6   8      342.00      336.23     16.90 o 
   8   6   8      684.33      664.48     23.59 o 
   9   6   8       77.36       97.43     12.24 o 
  10   6   8       79.62       64.41     12.61 o 
  11   6   8       95.33       77.78     16.96 o 
  12   6   8        0.79       -9.98     11.50 o 
  13   6   8       28.79       11.01     13.38 o 
  14   6   8        3.29        2.84     13.85 o 
  15   6   8       38.49       58.57     17.79 o 
   1   7   8      287.08      292.53     21.41 o 
   2   7   8      185.22      198.40     14.31 o 
   3   7   8      115.81      158.82     13.51 o 
   4   7   8      112.45      150.55     13.55 o 
   5   7   8       16.79        3.97      9.04 o 
   6   7   8       84.19       85.22     12.74 o 
   7   7   8       72.60       56.40     11.91 o 
   8   7   8      176.20      161.23     17.36 o 
   9   7   8       33.29       30.05     10.41 o 
  10   7   8       71.99       54.51     15.94 o 
  11   7   8       41.61       29.63     12.09 o 
  12   7   8       12.36       15.00     14.98 o 
  13   7   8      102.93      112.02     18.26 o 
  14   7   8       38.33       26.02     15.90 o 
   0   8   8      470.28      434.43     28.54 o 
   1   8   8      101.11       92.81     12.39 o 
   2   8   8      207.13      209.63     17.80 o 
   3   8   8      364.62      311.62     20.63 o 
   4   8   8       72.01       67.24     11.81 o 
   5   8   8       67.79       61.28     11.16 o 
   6   8   8       87.89       79.61     12.84 o 
   7   8   8       64.14       22.17     11.45 o 
   8   8   8       64.10       54.62     13.36 o 
   9   8   8      407.16      413.04     25.50 o 
  10   8   8       22.85        9.35     11.71 o 
  11   8   8       37.88       32.96     12.57 o 
  12   8   8       34.47       36.37     13.98 o 
  13   8   8       52.25       58.26     16.25 o 
  14   8   8       20.49        8.54     15.20 o 
   1   9   8      161.53       96.10     19.12 o 
   2   9   8      224.22      238.48     24.41 o 
   3   9   8       40.16       29.85     10.49 o 
   4   9   8      325.47      378.69     23.06 o 
   5   9   8       67.82       58.97     13.09 o 
   6   9   8       23.02        9.57     11.72 o 
   7   9   8      127.91      137.80     18.82 o 
   8   9   8      131.48      107.75     15.87 o 
   9   9   8       44.77       42.38     14.47 o 
  10   9   8       50.88       32.27     15.45 o 
  11   9   8       57.31       43.37     14.74 o 
  12   9   8        1.89       10.85     14.01 o 
  13   9   8        3.08       -7.01     15.94 o 
   0  10   8       34.94       34.90     14.64 o 
   1  10   8       38.81       41.85     10.65 o 
   2  10   8      188.89      182.23     18.72 o 
   3  10   8        8.24       11.24      9.91 o 
   4  10   8      151.68      179.69     18.46 o 
   5  10   8        7.22       -2.66     10.74 o 
   6  10   8       17.64       11.41     14.01 o 
   7  10   8      119.74      126.29     19.70 o 
   8  10   8       47.11       43.34     16.10 o 
   9  10   8       19.97        4.00     15.20 o 
  10  10   8       39.75       48.53     17.54 o 
  11  10   8       28.19       49.55     17.13 o 
  12  10   8       20.38       19.38     15.28 o 
  13  10   8       10.02       17.75     15.85 o 
   1  11   8      162.65      127.35     19.51 o 
   2  11   8        8.08        0.18     11.05 o 
   3  11   8      133.99      164.19     19.76 o 
   4  11   8       44.07       33.64     12.22 o 
   5  11   8       21.35        8.17     11.38 o 
   6  11   8      133.36      164.20     19.68 o 
   7  11   8       20.14        8.04     13.38 o 
   8  11   8       51.46       61.58     18.60 o 
   9  11   8       68.38       71.38     18.32 o 
  10  11   8        1.50       31.29     16.97 o 
  11  11   8       15.54       13.62     17.23 o 
  12  11   8       82.79       62.75     22.07 o 
   0  12   8      369.58      416.55     36.83 o 
   1  12   8      179.15      134.53     18.17 o 
   2  12   8       34.38       34.67     13.93 o 
   3  12   8       51.22       53.18     15.84 o 
   4  12   8        5.15       -2.53     11.87 o 
   5  12   8      116.56      155.80     19.86 o 
   6  12   8       68.68       49.17     13.76 o 
   7  12   8       81.32       89.97     17.72 o 
   8  12   8       27.06       39.51     16.20 o 
   9  12   8       26.95       34.25     17.08 o 
  10  12   8       30.39       48.77     17.77 o 
  11  12   8       44.77       48.85     18.38 o 
   1  13   8       89.92       89.85     17.28 o 
   2  13   8       85.76      116.66     20.38 o 
   3  13   8       50.27       30.70     14.96 o 
   4  13   8       15.18       37.07     15.69 o 
   5  13   8       94.85       82.22     18.00 o 
   6  13   8       16.65       24.76     15.74 o 
   7  13   8       41.74       29.96     15.82 o 
   8  13   8       27.55       17.68     16.30 o 
   9  13   8        5.23      -14.97     14.97 o 
  10  13   8        0.83      -14.82     16.40 o 
   0  14   8       21.96        8.86     21.43 o 
   1  14   8       43.80       16.66     15.61 o 
   2  14   8        0.93       13.41     14.36 o 
   3  14   8        0.97        2.32     14.38 o 
   4  14   8       16.81        9.71     15.16 o 
   5  14   8       29.05       58.16     17.34 o 
   6  14   8       46.72       53.95     17.94 o 
   7  14   8       19.42        0.60     17.44 o 
   8  14   8       23.07       31.12     18.59 o 
   9  14   8      100.54       81.72     23.84 o 
   1  15   8       49.55       39.28     16.11 o 
   2  15   8       10.57       14.54     15.07 o 
   3  15   8       17.04       32.99     17.89 o 
   4  15   8       38.59       57.38     18.92 o 
   5  15   8        4.33        3.70     17.77 o 
   6  15   8       16.94       20.21     18.74 o 
   7  15   8        3.63       -9.48     17.50 o 
   8  15   8       10.77        2.06     18.61 o 
   0  16   8       49.01       76.86     32.04 o 
   1  16   8        6.33       10.65     19.78 o 
   2  16   8        9.10       -8.30     16.64 o 
   3  16   8       49.46       44.75     19.95 o 
   4  16   8       44.23       37.55     19.10 o 
   5  16   8       48.31       51.36     21.19 o 
   6  16   8       33.57       57.95     20.72 o 
   7  16   8       40.87       64.13     23.85 o 
   1  17   8       16.72       45.64     21.53 o 
   2  17   8        7.10       10.05     19.76 o 
   3  17   8        6.80        2.94     19.68 o 
   4  17   8        0.89       -6.97     19.29 o 
   2   0   9       78.33       79.27     19.92 o 
   4   0   9      985.63     1036.80     47.57 o 
   6   0   9        9.87        7.38     11.84 o 
   8   0   9      154.12      184.58     27.34 o 
  10   0   9      194.78      224.76     45.64 o 
  12   0   9       33.81       23.10     32.79 o 
  14   0   9       10.63       33.43     30.69 o 
   0   1   9      893.60      871.76     53.71 o 
   1   1   9     1433.02     1521.35     40.13 o 
   2   1   9      100.46      119.25     15.40 o 
   3   1   9       63.98       74.33     14.07 o 
   4   1   9     1419.14     1453.64     40.10 o 
   5   1   9       38.21       21.57     12.49 o 
   6   1   9       74.25       86.83     14.58 o 
   7   1   9      114.38       62.89     11.56 o 
   8   1   9      361.63      374.84     30.89 o 
   9   1   9      165.57      219.24     24.57 o 
  10   1   9      144.42      149.38     22.69 o 
  11   1   9        5.87       -1.27     16.79 o 
  12   1   9       18.29        7.91     17.42 o 
  13   1   9        0.38       29.72     19.46 o 
  14   1   9       96.45      103.17     24.12 o 
   1   2   9      217.22      231.61     18.50 o 
   2   2   9      188.71      183.09     17.25 o 
   3   2   9      498.40      492.59     24.70 o 
   4   2   9      708.92      673.54     28.18 o 
   5   2   9      636.14      629.60     28.40 o 
   6   2   9       28.23       15.77     10.30 o 
   7   2   9       34.52       25.47     10.95 o 
   8   2   9      190.52      175.71     20.76 o 
   9   2   9       45.97       45.87     15.81 o 
  10   2   9      135.93      174.49     24.33 o 
  11   2   9       72.74      102.97     21.31 o 
  12   2   9       15.52       23.52     18.82 o 
  13   2   9       38.21       83.16     23.12 o 
  14   2   9       10.82       16.02     19.83 o 
   0   3   9       42.08       42.11     17.20 o 
   1   3   9       14.94       21.88     11.53 o 
   2   3   9      458.03      492.92     24.52 o 
   3   3   9      159.19      153.03     16.43 o 
   4   3   9       44.70       50.84     12.09 o 
   5   3   9       48.22       47.13     12.19 o 
   6   3   9      166.94      173.20     16.29 o 
   7   3   9       63.54       66.49     13.40 o 
   8   3   9       95.21       99.51     17.21 o 
   9   3   9      595.48      613.58     33.05 o 
  10   3   9       20.72       39.23     18.08 o 
  11   3   9       35.15       37.67     18.71 o 
  12   3   9       44.31       88.57     22.07 o 
  13   3   9       25.62       18.43     17.36 o 
  14   3   9       17.40       -6.37     15.68 o 
   1   4   9      161.23      208.32     17.61 o 
   2   4   9      341.54      363.90     21.84 o 
   3   4   9      285.84      327.71     19.77 o 
   4   4   9      961.72     1010.19     31.18 o 
   5   4   9        1.42        1.48     10.17 o 
   6   4   9      113.47      105.17     14.23 o 
   7   4   9        9.51       10.36     10.73 o 
   8   4   9       81.13       71.48     13.94 o 
   9   4   9       11.27        2.42     11.52 o 
  10   4   9       43.29       52.27     17.46 o 
  11   4   9       29.26       32.27     16.86 o 
  12   4   9        4.50       -2.44     15.20 o 
  13   4   9       49.48       57.93     18.77 o 
  14   4   9       84.14       94.74     20.66 o 
   0   5   9       71.26       89.84     19.02 o 
   1   5   9      164.16      210.03     17.83 o 
   2   5   9      376.28      422.47     21.80 o 
   3   5   9      441.82      491.69     22.98 o 
   4   5   9      699.10      777.04     28.26 o 
   5   5   9       75.01       74.91     20.75 o 
   6   5   9       70.75       98.66     15.22 o 
   7   5   9      165.95      141.69     22.03 o 
   8   5   9      120.68      156.02     21.92 o 
   9   5   9      101.89       52.62     14.87 o 
  10   5   9      260.49      309.94     23.05 o 
  11   5   9      134.99      148.80     19.35 o 
  12   5   9       37.45        8.89     15.35 o 
  13   5   9       23.50       23.27     16.82 o 
  14   5   9        0.69        1.04     16.61 o 
   1   6   9       27.41       20.09     10.95 o 
   2   6   9      135.34      116.72     15.48 o 
   3   6   9      306.60      340.17     21.99 o 
   4   6   9      173.96      180.43     19.29 o 
   5   6   9       33.21       20.76     12.02 o 
   6   6   9       49.24       48.98     13.19 o 
   7   6   9      168.75      184.67     35.74 o 
   8   6   9      207.44      211.33     23.23 o 
   9   6   9       51.32       37.88     14.96 o 
  10   6   9       96.91       51.15     23.07 o 
  11   6   9       23.31       26.71     17.80 o 
  12   6   9       82.18       58.41     20.62 o 
  13   6   9        4.15        2.87     17.78 o 
   0   7   9      188.12      179.68     24.83 o 
   1   7   9       76.09       64.96     14.84 o 
   2   7   9        1.19        0.36     11.83 o 
   3   7   9        4.32       15.97     11.62 o 
   4   7   9      166.95      148.87     16.86 o 
   5   7   9      130.05      108.22     16.26 o 
   6   7   9       16.28       37.25     11.53 o 
   7   7   9      101.63       65.60     14.65 o 
   8   7   9       35.35       14.60     13.10 o 
   9   7   9       12.54       -8.49     12.22 o 
  10   7   9       58.59       59.46     17.46 o 
  11   7   9        0.43        4.31     14.19 o 
  12   7   9       21.99       13.62     18.33 o 
  13   7   9       27.62       58.37     21.91 o 
   1   8   9      165.41      137.79     14.44 o 
   2   8   9       36.77       43.62     11.96 o 
   3   8   9      119.62       92.34     21.95 o 
   4   8   9       80.19       49.35     12.23 o 
   5   8   9      136.84      173.21     17.95 o 
   6   8   9       53.50       38.43     12.98 o 
   7   8   9      139.73      126.64     17.73 o 
   8   8   9       77.14       61.78     18.73 o 
   9   8   9       14.23       34.07     13.38 o 
  10   8   9      113.37       89.21     20.16 o 
  11   8   9       14.10        5.78     13.81 o 
  12   8   9       46.14       62.21     20.98 o 
  13   8   9       36.45       15.61     21.60 o 
   0   9   9       28.89       15.76     15.34 o 
   1   9   9       35.21       12.90     10.39 o 
   2   9   9       58.70       40.74     11.36 o 
   3   9   9       37.90       43.14     12.27 o 
   4   9   9        1.51      -10.73     10.73 o 
   5   9   9      106.19       89.45     14.62 o 
   6   9   9      101.51       84.20     19.53 o 
   7   9   9       31.66       12.89     13.12 o 
   8   9   9        1.26       -4.76     14.07 o 
   9   9   9       16.93        9.01     14.81 o 
  10   9   9       56.51       55.47     22.81 o 
  11   9   9        8.51       21.33     17.06 o 
  12   9   9       25.47       29.67     17.54 o 
   1  10   9       50.53       47.67     11.70 o 
   2  10   9       18.76       17.70     11.17 o 
   3  10   9      126.90       90.56     14.93 o 
   4  10   9       82.71       46.88     12.87 o 
   5  10   9      308.96      319.51     24.62 o 
   6  10   9        7.88       -2.75     12.67 o 
   7  10   9       12.39       15.34     14.45 o 
   8  10   9       14.40       24.67     16.47 o 
   9  10   9       31.24       31.80     17.34 o 
  10  10   9       43.57       53.98     20.88 o 
  11  10   9        8.46       12.79     17.36 o 
   0  11   9       82.21       66.97     22.45 o 
   1  11   9      100.60      104.21     17.94 o 
   2  11   9       13.23       12.42     12.35 o 
   3  11   9      189.14      205.04     21.27 o 
   4  11   9      115.85       78.51     14.44 o 
   5  11   9        4.74        8.83     12.63 o 
   6  11   9       38.92       29.48     13.31 o 
   7  11   9        4.79        8.95     13.43 o 
   8  11   9       18.85       15.80     16.30 o 
   9  11   9       31.76       32.95     18.93 o 
  10  11   9        1.35        0.89     16.48 o 
  11  11   9       38.75       35.44     19.50 o 
   1  12   9       83.68       76.63     17.16 o 
   2  12   9       13.89       30.36     14.78 o 
   3  12   9       25.09        4.53     14.33 o 
   4  12   9       32.49        9.08     14.64 o 
   5  12   9       25.56       35.07     15.87 o 
   6  12   9       34.09       29.26     14.14 o 
   7  12   9       14.53       12.19     13.68 o 
   8  12   9       10.03        3.71     16.29 o 
   9  12   9        2.39      -12.84     15.40 o 
  10  12   9       63.00       65.77     18.93 o 
   0  13   9       66.02       53.82     23.12 o 
   1  13   9       18.41       11.32     14.61 o 
   2  13   9       15.81        0.74     14.89 o 
   3  13   9       18.16        9.54     15.18 o 
   4  13   9        4.78        1.40     15.33 o 
   5  13   9       64.87       67.29     17.92 o 
   6  13   9       21.31       15.19     15.81 o 
   7  13   9       41.17       57.56     18.15 o 
   8  13   9       44.60       50.08     18.48 o 
   9  13   9        3.43        5.45     16.43 o 
   1  14   9       85.65      105.21     19.52 o 
   2  14   9        3.17        9.40     15.32 o 
   3  14   9       85.26      101.20     19.73 o 
   4  14   9       64.75       81.06     18.69 o 
   5  14   9       34.22       39.53     18.08 o 
   6  14   9        5.13       20.22     16.91 o 
   7  14   9        2.39       13.77     17.30 o 
   0  15   9       30.50       20.87     24.35 o 
   1  15   9       57.30       52.08     18.15 o 
   2  15   9       17.06       12.35     16.43 o 
   3  15   9       32.47       35.06     17.28 o 
   4  15   9        3.00        3.70     18.33 o 
   5  15   9       37.61       34.54     19.62 o 
   6  15   9        0.19       -1.18     18.80 o 
   1  16   9        8.11       14.05     18.98 o 
   2  16   9       33.06       48.31     20.63 o 
   3  16   9        4.55       11.14     19.21 o 
   0   0  10      829.23      789.26     80.58 o 
   2   0  10      246.86      238.56     29.77 o 
   4   0  10      595.18      670.30     43.25 o 
   6   0  10      383.07      457.01     38.31 o 
   8   0  10      111.83      119.31     25.43 o 
  10   0  10        0.12        3.77     21.06 o 
  12   0  10      117.80      153.09     37.95 o 
   1   1  10       11.77       -4.58     11.91 o 
   2   1  10       59.08       84.13     15.40 o 
   3   1  10     1101.03     1163.67     37.91 o 
   4   1  10       95.96       91.02     15.71 o 
   5   1  10       90.92       94.88     16.56 o 
   6   1  10      112.23       77.96     13.81 o 
   7   1  10      177.71      162.87     19.97 o 
   8   1  10       12.55        7.95     12.96 o 
   9   1  10       19.50       20.12     14.64 o 
  10   1  10       63.41       77.91     18.90 o 
  11   1  10       11.69       23.68     20.17 o 
  12   1  10        2.02       -3.31     18.25 o 
  13   1  10        5.90      -11.83     19.51 o 
   0   2  10     1506.73     1535.84     60.98 o 
   1   2  10      697.07      717.54     30.29 o 
   2   2  10      224.04      228.94     20.35 o 
   3   2  10      141.99      141.08     17.53 o 
   4   2  10      269.78      269.04     21.60 o 
   5   2  10      164.21      161.47     16.55 o 
   6   2  10       35.24       28.95     12.37 o 
   7   2  10       40.82       44.49     12.66 o 
   8   2  10       14.80       24.38     12.42 o 
   9   2  10       69.45      107.07     17.62 o 
  10   2  10        2.13       -2.72     15.79 o 
  11   2  10        5.55       13.88     17.04 o 
  12   2  10       23.40       45.63     20.95 o 
  13   2  10       27.67       33.02     23.40 o 
   1   3  10       40.42       21.85     12.83 o 
   2   3  10       25.64       29.79     13.73 o 
   3   3  10      143.60      134.82     17.34 o 
   4   3  10        0.67        6.28     11.15 o 
   5   3  10        9.98       -4.60     10.56 o 
   6   3  10      175.25      222.36     20.79 o 
   7   3  10      140.51      114.09     15.79 o 
   8   3  10       19.88       10.76     12.01 o 
   9   3  10      113.79      126.20     19.05 o 
  10   3  10       48.05       26.75     18.95 o 
  11   3  10        2.97       49.03     19.92 o 
  12   3  10       27.41       31.96     20.78 o 
  13   3  10       26.90       30.93     23.14 o 
   0   4  10       60.86       68.90     20.82 o 
   1   4  10       51.37       16.16     13.83 o 
   2   4  10      284.02      334.41     22.94 o 
   3   4  10        9.98       -4.38     10.97 o 
   4   4  10       61.63       53.12     13.13 o 
   5   4  10      112.69      101.26     14.83 o 
   6   4  10       15.07       11.08     11.66 o 
   7   4  10        1.49       -2.33     11.56 o 
   8   4  10       46.01       39.22     14.13 o 
   9   4  10       37.74       46.35     20.92 o 
  10   4  10       34.24       11.27     17.05 o 
  11   4  10       12.50       27.71     19.14 o 
  12   4  10       11.37       -0.12     18.95 o 
  13   4  10       10.78       -3.32     20.45 o 
   1   5  10      123.87      166.61     17.95 o 
   2   5  10       24.46       26.70     12.91 o 
   3   5  10       69.36       52.30     13.37 o 
   4   5  10      156.87      131.49     17.10 o 
   5   5  10       37.08       44.80     13.86 o 
   6   5  10       39.04       18.92     12.62 o 
   7   5  10      135.83       92.81     16.71 o 
   8   5  10       40.83       24.22     13.62 o 
   9   5  10      106.27       79.52     23.72 o 
  10   5  10       22.45        1.67     16.91 o 
  11   5  10        6.21        2.11     17.65 o 
  12   5  10       35.08       56.92     20.82 o 
   0   6  10      371.92      374.30     41.41 o 
   1   6  10        9.22        4.89     13.54 o 
   2   6  10      106.69      124.58     18.77 o 
   3   6  10       51.91       58.91     14.31 o 
   4   6  10        2.45       -0.52     11.64 o 
   5   6  10       20.67       28.27     13.33 o 
   6   6  10       39.68       27.94     13.60 o 
   7   6  10       10.86       27.71     13.33 o 
   8   6  10      149.71      101.12     18.86 o 
   9   6  10       22.38       16.68     17.37 o 
  10   6  10       24.05        1.34     20.24 o 
  11   6  10        4.03        4.51     16.91 o 
  12   6  10       24.62       20.78     19.21 o 
   1   7  10       85.99       68.01     16.14 o 
   2   7  10       16.22        0.22     13.04 o 
   3   7  10        6.43        4.94     13.86 o 
   4   7  10       93.04       92.55     17.59 o 
   5   7  10      143.99      114.89     31.08 o 
   6   7  10      123.20      120.74     22.31 o 
   7   7  10      184.98      209.00     21.83 o 
   8   7  10       61.98       58.39     15.52 o 
   9   7  10       31.21       17.28     15.13 o 
  10   7  10       99.76       85.41     32.03 o 
  11   7  10       88.59       71.89     23.48 o 
  12   7  10       47.00       67.41     52.57 o 
   0   8  10       95.72       91.46     23.80 o 
   1   8  10       17.58       -6.73     12.16 o 
   2   8  10      169.78      170.71     22.35 o 
   3   8  10        2.23       -6.79     13.49 o 
   4   8  10       95.69       79.30     16.44 o 
   5   8  10        5.37        7.69     14.37 o 
   6   8  10       37.09       32.87     15.13 o 
   7   8  10       17.85       -4.77     13.95 o 
   8   8  10       86.28       86.97     20.41 o 
   9   8  10       37.24       33.27     18.47 o 
  10   8  10       15.85       14.11     20.08 o 
  11   8  10       42.59       66.33     29.90 o 
   1   9  10      108.31       61.36     19.54 o 
   2   9  10      112.19       69.05     19.00 o 
   3   9  10       75.77       60.25     21.98 o 
   4   9  10       39.80       35.78     15.40 o 
   5   9  10       38.06       18.30     14.78 o 
   6   9  10       24.97       25.21     16.86 o 
   7   9  10       10.12       18.18     19.31 o 
   8   9  10       24.43       10.03     17.08 o 
   9   9  10       79.00      100.68     25.02 o 
  10   9  10       52.51       47.59     26.31 o 
   0  10  10       31.47       20.20     19.22 o 
   1  10  10       11.30       26.72     13.66 o 
   2  10  10        8.57       17.90     14.51 o 
   3  10  10       16.10       18.07     14.53 o 
   4  10  10        4.67        1.66     14.24 o 
   5  10  10       12.98        5.42     15.85 o 
   6  10  10       61.51       24.71     17.30 o 
   7  10  10       51.76       34.56     19.89 o 
   8  10  10       10.36       -3.04     16.45 o 
   9  10  10       27.44       37.24     18.89 o 
  10  10  10        9.93        0.54     20.39 o 
   1  11  10       82.06       73.19     21.17 o 
   2  11  10       13.47        4.26     16.15 o 
   3  11  10       18.12        4.83     14.98 o 
   4  11  10       29.20       26.39     16.23 o 
   5  11  10       27.55       27.39     15.93 o 
   6  11  10        9.98        8.79     15.47 o 
   7  11  10        4.42       -8.70     15.65 o 
   8  11  10       27.00       21.72     18.18 o 
   9  11  10       13.86       34.12     19.64 o 
   0  12  10        3.82        4.43     24.35 o 
   1  12  10       36.51       40.97     19.56 o 
   2  12  10       25.79       48.39     19.76 o 
   3  12  10        0.69       -6.98     16.50 o 
   4  12  10       29.46       10.90     18.08 o 
   5  12  10       14.47        6.99     18.36 o 
   6  12  10       20.80        2.97     18.35 o 
   7  12  10        9.89       27.03     19.52 o 
   8  12  10       20.38       15.59     17.29 o 
   1  13  10        4.27       30.65     19.29 o 
   2  13  10       61.06       83.29     22.18 o 
   3  13  10       65.75       41.73     20.26 o 
   4  13  10       23.34       11.25     19.06 o 
   5  13  10        5.35       -3.24     18.08 o 
   6  13  10       21.06       12.17     19.44 o 
   0  14  10       14.45       -3.64     25.98 o 
   1  14  10       77.06       73.78     22.14 o 
   2  14  10        6.48       29.46     20.31 o 
   3  14  10       38.69       64.95     22.55 o 
   4  14  10        0.26       -2.66     19.14 o 
   2   0  11       89.34       64.45     23.83 o 
   4   0  11      225.00      239.87     31.29 o 
   6   0  11       21.49       18.23     15.33 o 
   8   0  11       10.74       -6.08     20.07 o 
  10   0  11       82.75      109.53     27.42 o 
   0   1  11      645.45      845.64     52.22 o 
   1   1  11        0.26        7.12     12.75 o 
   2   1  11      316.86      308.51     25.79 o 
   3   1  11       89.15       98.38     17.91 o 
   4   1  11        5.22       21.58     14.09 o 
   5   1  11      110.41      100.49     17.57 o 
   6   1  11      161.04      115.51     16.64 o 
   7   1  11        6.48       -6.82     13.10 o 
   8   1  11       83.19      101.31     18.68 o 
   9   1  11       45.34       53.77     17.73 o 
  10   1  11        0.68      -14.61     14.61 o 
  11   1  11        6.67      -14.38     14.38 o 
   1   2  11     1121.38     1155.46     39.96 o 
   2   2  11      121.28      117.10     18.66 o 
   3   2  11       45.62       31.70     14.82 o 
   4   2  11       99.57      109.30     17.61 o 
   5   2  11       86.65       96.53     14.77 o 
   6   2  11        2.05        6.42     12.45 o 
   7   2  11       54.87       41.84     13.93 o 
   8   2  11       34.06       23.30     15.33 o 
   9   2  11       34.78       38.34     16.89 o 
  10   2  11        3.40       10.54     16.41 o 
  11   2  11        4.26       -9.80     15.79 o 
   0   3  11        5.96      -10.80     18.77 o 
   1   3  11       43.55       43.54     15.03 o 
   2   3  11      109.41      161.35     19.67 o 
   3   3  11      107.99      164.00     19.68 o 
   4   3  11       58.24       57.09     14.03 o 
   5   3  11       17.31        6.39     11.84 o 
   6   3  11       79.43       89.52     15.33 o 
   7   3  11       18.36       20.40     14.13 o 
   8   3  11       18.31        8.73     15.47 o 
   9   3  11       80.48       89.73     19.72 o 
  10   3  11        0.52       -2.19     14.67 o 
  11   3  11       36.98       36.87     19.24 o 
   1   4  11       92.04       99.00     17.53 o 
   2   4  11       85.35       94.39     17.51 o 
   3   4  11       38.59       35.72     14.50 o 
   4   4  11       88.01       88.61     16.68 o 
   5   4  11       24.00       13.23     12.99 o 
   6   4  11      207.70      237.87     24.79 o 
   7   4  11       17.75        3.03     12.99 o 
   8   4  11        0.62      -13.00     13.00 o 
   9   4  11       20.27        5.87     15.87 o 
  10   4  11        6.96        8.84     17.11 o 
  11   4  11       11.20       -1.47     16.39 o 
   0   5  11        1.44        3.01     22.06 o 
   1   5  11        5.49       31.87     16.95 o 
   2   5  11       54.63       45.26     15.64 o 
   3   5  11       53.70       37.27     14.66 o 
   4   5  11       60.33       57.20     15.58 o 
   5   5  11        1.52       14.25     13.48 o 
   6   5  11       34.54       49.81     15.42 o 
   7   5  11       82.78       79.94     18.02 o 
   8   5  11      121.93      100.84     32.26 o 
   9   5  11       13.75       19.50     16.53 o 
  10   5  11       26.33       32.49     18.81 o 
   1   6  11       15.51      -14.06     14.06 o 
   2   6  11      152.75      177.23     22.70 o 
   3   6  11       85.16      127.05     20.52 o 
   4   6  11       16.98       16.37     15.61 o 
   5   6  11        5.96        1.15     14.67 o 
   6   6  11       16.09        8.89     15.54 o 
   7   6  11        3.17       -5.89     13.18 o 
   8   6  11       26.37       12.25     14.63 o 
   9   6  11       24.03       42.13     15.83 o 
  10   6  11       96.84       61.31     20.31 o 
   0   7  11      158.66      118.56     25.82 o 
   1   7  11       23.92       17.21     15.67 o 
   2   7  11      159.24      139.68     20.83 o 
   3   7  11       10.15       35.83     16.37 o 
   4   7  11       11.86       19.77     15.19 o 
   5   7  11        0.39       -6.87     14.17 o 
   6   7  11       13.94       -3.95     14.85 o 
   7   7  11        0.52      -14.41     14.41 o 
   8   7  11       51.41       24.25     16.51 o 
   9   7  11       18.71       11.98     16.72 o 
  10   7  11       29.46       57.30     22.70 o 
   1   8  11       15.90        1.23     13.52 o 
   2   8  11       12.67       20.60     15.60 o 
   3   8  11        7.57        3.95     14.67 o 
   4   8  11        0.69       25.82     15.60 o 
   5   8  11        0.82        6.39     15.64 o 
   6   8  11        3.44      -12.10     14.77 o 
   7   8  11        1.84       10.17     17.00 o 
   8   8  11        6.63       -4.61     16.99 o 
   9   8  11       76.44       49.03     20.65 o 
   0   9  11       25.44       11.19     20.48 o 
   1   9  11       46.88       11.71     14.64 o 
   2   9  11       46.91       41.00     15.34 o 
   3   9  11        8.69       15.03     14.67 o 
   4   9  11       15.25        7.36     15.26 o 
   5   9  11        3.70        9.38     16.74 o 
   6   9  11       44.23       59.21     19.93 o 
   7   9  11       34.28       65.30     20.27 o 
   8   9  11       14.19        0.29     17.89 o 
   1  10  11       37.80       46.90     17.54 o 
   2  10  11        3.87       29.86     16.40 o 
   3  10  11        1.50       15.05     16.17 o 
   4  10  11       28.31        8.70     16.02 o 
   5  10  11       19.47       15.43     16.65 o 
   6  10  11       31.50       10.00     18.18 o 
   7  10  11        0.76       -9.09     17.64 o 
   0  11  11       29.72       -4.29     25.76 o 
   1  11  11       27.60       10.37     18.77 o 
   2  11  11       39.16       35.22     19.33 o 
   3  11  11       43.28       35.38     20.55 o 
   4  11  11        0.36       25.99     19.15 o 
   5  11  11        3.09       -4.11     15.94 o 
   6  11  11        2.52       20.95     17.64 o 
   1  12  11        5.70        9.30     18.86 o 
   2  12  11       20.48       -0.30     19.50 o 
   3  12  11       16.02       16.06     19.85 o 
   4  12  11        0.44       25.31     19.96 o 
   0  13  11        5.98       16.85     28.09 o 
   1  13  11        1.97      -12.62     18.13 o 
   0   0  12      561.75      605.88     91.74 o 
   2   0  12      875.56      932.19     55.86 o 
   4   0  12       73.64       55.35     23.82 o 
   6   0  12      191.40      198.81     32.20 o 
   8   0  12        5.48       15.94     23.37 o 
   1   1  12      112.50      107.94     19.18 o 
   2   1  12       21.96       19.14     15.73 o 
   3   1  12        4.76       13.75     15.60 o 
   4   1  12        8.08       15.25     16.12 o 
   5   1  12       32.17       27.28     14.42 o 
   6   1  12       25.76       38.62     17.30 o 
   7   1  12        2.73       -0.62     15.79 o 
   8   1  12        1.39       11.97     16.14 o 
   9   1  12        6.70        4.20     15.97 o 
   0   2  12       23.04       24.37     21.83 o 
   1   2  12       20.45       22.11     15.53 o 
   2   2  12      238.91      258.60     23.96 o 
   3   2  12       31.93       -3.76     14.44 o 
   4   2  12       40.41       20.44     15.78 o 
   5   2  12      102.80       72.32     15.95 o 
   6   2  12       28.88       30.50     15.24 o 
   7   2  12       95.77      134.02     22.55 o 
   8   2  12       12.78       49.03     18.70 o 
   9   2  12        0.75       -6.21     17.17 o 
   1   3  12       31.20       29.82     15.64 o 
   2   3  12       48.90       40.21     16.90 o 
   3   3  12       47.21       51.40     18.23 o 
   4   3  12       84.26       99.17     20.32 o 
   5   3  12        0.01       -3.30     14.59 o 
   6   3  12        0.18       14.25     14.53 o 
   7   3  12       15.55        1.48     16.73 o 
   8   3  12       19.06      -11.22     16.03 o 
   9   3  12        7.00       -0.13     17.73 o 
   0   4  12       48.59       35.23     38.63 o 
   1   4  12       60.86       47.92     19.59 o 
   2   4  12       71.94       72.65     21.19 o 
   3   4  12       20.40       33.11     15.27 o 
   4   4  12       20.29       12.31     14.88 o 
   5   4  12        2.37       -5.41     14.28 o 
   6   4  12       37.80       44.63     18.05 o 
   7   4  12       73.70       80.87     17.76 o 
   8   4  12       27.89       24.14     18.21 o 
   1   5  12        9.05       -3.35     16.76 o 
   2   5  12       14.53       30.33     17.11 o 
   3   5  12        7.15       -3.27     15.55 o 
   4   5  12       36.66       42.96     17.55 o 
   5   5  12        0.87        0.87     16.05 o 
   6   5  12       16.63       21.28     17.13 o 
   7   5  12       26.49        8.38     14.44 o 
   8   5  12       12.54       -3.28     17.19 o 
   0   6  12       10.86       23.01     26.18 o 
   1   6  12       46.06       44.50     18.14 o 
   2   6  12       29.61       27.47     16.64 o 
   3   6  12       62.61       32.35     17.81 o 
   4   6  12       11.58       34.49     18.10 o 
   5   6  12        2.44      -15.02     15.02 o 
   6   6  12       37.73       14.12     17.40 o 
   7   6  12       15.53       12.92     16.63 o 
   1   7  12        1.58        4.41     15.15 o 
   2   7  12        4.91      -10.45     15.73 o 
   3   7  12       57.73       84.26     19.83 o 
   4   7  12       15.17        9.65     16.32 o 
   5   7  12        6.71        9.40     15.93 o 
   6   7  12       40.00       23.27     17.92 o 
   7   7  12        0.95       25.79     17.64 o 
   0   8  12       35.66       25.04     31.19 o 
   1   8  12        5.19       22.69     15.25 o 
   2   8  12        7.49        6.62     15.34 o 
   3   8  12        2.07       -4.63     15.91 o 
   4   8  12        1.12       -6.42     16.23 o 
   5   8  12        3.80       -6.90     16.76 o 
   6   8  12       11.04       26.34     17.79 o 
   1   9  12       46.71       42.41     21.01 o 
   2   9  12       22.26       13.55     15.83 o 
   3   9  12        3.44      -15.32     15.32 o 
   4   9  12        2.40       24.62     19.72 o 
   5   9  12       23.59       31.95     19.94 o 
   0  10  12       32.43       72.12     31.41 o 
   1  10  12       35.52       73.08     22.62 o 
   2  10  12        6.63       -9.79     16.00 o 
   3  10  12        6.62        9.06     17.78 o 
   2   0  13      147.44      145.10     32.91 o 
   4   0  13      257.23      256.42     38.26 o 
   6   0  13       85.94       67.97     28.02 o 
   0   1  13      171.11      196.22     33.03 o 
   1   1  13       16.36        9.19     17.27 o 
   2   1  13        5.40        3.79     16.33 o 
   3   1  13       50.51       55.29     18.96 o 
   4   1  13       62.44       63.53     18.65 o 
   5   1  13        6.38        8.08     15.08 o 
   6   1  13        2.00      -13.94     17.06 o 
   1   2  13       38.44       24.35     17.54 o 
   2   2  13        4.71        7.15     17.88 o 
   3   2  13       85.84       40.48     19.90 o 
   4   2  13       59.34       56.13     17.54 o 
   5   2  13        9.32       16.03     15.86 o 
   6   2  13        7.76      -17.17     17.17 o 
   0   3  13       76.40       30.75     30.36 o 
   1   3  13        5.21      -12.75     18.88 o 
   2   3  13       14.63       -1.62     19.54 o 
   3   3  13        4.85        7.89     16.20 o 
   4   3  13        5.57       14.76     15.94 o 
   5   3  13        8.16       13.46     17.14 o 
   1   4  13       11.65        9.45     19.41 o 
   2   4  13       11.07       10.23     19.46 o 
   3   4  13       22.37       38.00     18.20 o 
   4   4  13       42.59       56.32     19.56 o 
   5   4  13        9.16       -4.93     16.57 o 
   0   5  13       19.00       32.15     29.80 o 
   1   5  13        2.75       12.29     19.84 o 
   2   5  13        3.50       -2.61     17.44 o 
   3   5  13        0.74        7.61     17.23 o 
   4   5  13        1.70        8.09     17.57 o 
   1   6  13        8.53        7.62     18.64 o 
   2   6  13        2.67       19.03     18.54 o 
   3   6  13        1.49       -2.84     17.01 o 
   0   7  13       21.36       32.71     24.29 o 
   1   7  13       47.52       65.15     19.43 o 
                                                 
